# Supplementary material for: The successive projection algorithm as an initialization method for brain tumor segmentation using non-negative matrix factorization
Source: PLoS One. 2017 Aug 28;12(8):e0180268. doi: 10.1371/journal.pone.0180268 (PMC5573288; doi:10.1371/journal.pone.0180268)
Supplement: S1 File — The software code used within the study has been made available in the file S1_File.zip, along with one patient’s anonymized dataset. Interested researchers may run the code on this examplary dataset. The code has been written in matlab. After unzipping the file, please consult the file README_Code.docx on how to run an NMF analysis and validate the segmentation result. (ZIP) [file pone.0180268.s001.zip › S1_file/Code/Initialization methods/SPA/FastConicalHull.m]

function K = FastConicalHull(M,r)

% FastConicalHull - Fast Conical Hull Algorithm for Near-separable 
% Non-negative Matrix Factorization
% 
% a.k.a. XRAY
%
% *** Description ***
% It recursively extracts r columns of the input matrix M:  at each step, 
% it selects a column of M corresponding to an extreme ray of the cone 
% generated by the columns of M, and then projects all the columns of M 
% on the cone generated by the columns of M extracted so far. 
%
% This is our implementation of XRAY(max) from A. Kumar, V. Sindhwani, and 
% P. Kambadur, Fast Conical Hull Algorithms for Near-separable Non-negative 
% Matrix Factorization, International Conference on Machine Learning, 2013 
% (ICML '13) (see also arXiv:1210.1190). 
% 
% K = FastConicalHull(M,r) 
%
% ****** Input ******
% M = WH + N : a noisy separable matrix, that is, W >=0, H = [I,H']P where 
%              I is the identity matrix, H'>= 0, P is a permutation matrix, 
%              and N is sufficiently small. 
% r          : number of columns to be extracted. 
%
% ****** Output ******
% K        : index set of the extracted columns corresponding to extreme
%            rays of cone(M)

[m,n] = size(M); 
R = M; % residual 
p = ones(m,1); % as suggested in arXiv:1210.1190
K = []; 
Mobj = M; 

for k = 1 : r
    % Extract an extreme ray
    normR = sum(R.^2); 
    [pipi,i] = max(normR); 
     
    [pipi,j] = max( (R(:,i)'*Mobj)./(p'*Mobj+1e-6) ); 
    K = [K; j]; 
    Mobj(:,j) = 0; 
    
    % Update residual 
    if k == 1
        H = nnlsHALSupdt(M,M(:,K)); 
        %H = fcnnls(M(:,K),M); 
    else
        h = zeros(1,n); h(j) = 1; 
        H = [H; h]; 
        H = nnlsHALSupdt(M,M(:,K),H); 

                % H = fcnnls(M(:,K),M); 
    end
    R = M - M(:,K)*H; 
    
    
    % !Warning! R should not be computed explicitely in the sparse case.
    % We do it here for simplicity but this version is impractical for
    % large-scale sparse datasets (such as document datasets); but 
    % see arXiv:1210.1190. 
end

end % of function FastConicalHull
