# Supplementary material for: The successive projection algorithm as an initialization method for brain tumor segmentation using non-negative matrix factorization
Source: PLoS One. 2017 Aug 28;12(8):e0180268. doi: 10.1371/journal.pone.0180268 (PMC5573288; doi:10.1371/journal.pone.0180268)
Supplement: S1 File — The software code used within the study has been made available in the file S1_File.zip, along with one patient’s anonymized dataset. Interested researchers may run the code on this examplary dataset. The code has been written in matlab. After unzipping the file, please consult the file README_Code.docx on how to run an NMF analysis and validate the segmentation result. (ZIP) [file pone.0180268.s001.zip › S1_file/Code/Initialization methods/SPA/FastSepNMF.m]

% FastSepNMF - Fast and robust recursive algorithm for separable NMF
% 
% a.k.a. the successive projection algorithm (SPA).  
% 
% *** Description ***
% At each step of the algorithm, the column of M maximizing ||.||_2 is 
% extracted, and M is updated by projecting its columns onto the orthogonal 
% complement of the extracted column. 
%
% See N. Gillis and S.A. Vavasis, Fast and Robust Recursive Algorithms 
% for Separable Nonnegative Matrix Factorization, arXiv:1208.1237. 
% 
% [J,normM,U] = FastSepNMF(M,r,normalize) 
%
% ****** Input ******
% M = WH + N : a (normalized) noisy separable matrix, that is, W full rank, 
%              H = [I,H']P where I is the identity matrix, H'>= 0 and its 
%              columns sum to at most one, P is a permutation matrix, and
%              N is sufficiently small. 
% r          : number of columns to be extracted. 
% normalize  : normalize=1 will scale the columns of M so that they sum to one,
%              hence matrix H will satisfy the assumption above for any
%              nonnegative separable matrix M. 
%              normalize=0 is the default value for which no scaling is
%              performed. For example, in hyperspectral imaging, this 
%              assumption is already satisfied and normalization is not
%              necessary. 
%
% ****** Output ******
% J        : index set of the extracted columns. 
% normM    : the l2-norm of the columns of the last residual matrix. 
% U        : normalized extracted columns of the residual. 
%
% --> normM and U can be used to continue the recursion later on without 
%     recomputing everything from scratch. 
%
% This implementation of the algorithm is based on the formula 
% ||(I-uu^T)v||^2 = ||v||^2 - (u^T v)^2. 

function [J,normM,U] = FastSepNMF(M,r,normalize) 

[m,n] = size(M); 
J = [];

if nargin <= 2, normalize = 0; end
if normalize == 1
    % Normalization of the columns of M so that they sum to one
    D = spdiags((sum(M).^(-1))', 0, n, n); M = M*D; 
end

normM = sum(M.^2); 
nM = max(normM); 

i = 1; 
% Perform r recursion steps (unless the relative approximation error is 
% smaller than 10^-9)
while i <= r && max(normM)/nM > 1e-9 
    % Select the column of M with largest l2-norm
    [a,b] = max(normM); 
    % Norm of the columns of the input matrix M 
    if i == 1, normM1 = normM; end 
    % Check ties up to 1e-6 precision
    b = find((a-normM)/a <= 1e-6); 
    % In case of a tie, select column with largest norm of the input matrix M 
    if length(b) > 1, [c,d] = max(normM1(b)); b = b(d); end
    % Update the index set, and extracted column
    J(i) = b; U(:,i) = M(:,b); 
    
    % Compute (I-u_{i-1}u_{i-1}^T)...(I-u_1u_1^T) U(:,i), that is, 
    % R^(i)(:,J(i)), where R^(i) is the ith residual (with R^(1) = M).
    for j = 1 : i-1
        U(:,i) = U(:,i) - U(:,j)*(U(:,j)'*U(:,i));
    end
    % Normalize U(:,i)
    U(:,i) = U(:,i)/norm(U(:,i)); 
    
    % Compute v = u_i^T(I-u_{i-1}u_{i-1}^T)...(I-u_1u_1^T)
    v = U(:,i); 
    for j = i-1 : -1 : 1
        v = v - (v'*U(:,j))*U(:,j); 
    end
    
    % Update the norm of the columns of M after orhogonal projection using
    % the formula ||r^(i)_k||^2 = ||r^(i-1)_k||^2 - ( v^T m_k )^2 for all k. 
    normM = normM - (v'*M).^2; 
    
    i = i + 1; 
end
