# Supplementary material for: The successive projection algorithm as an initialization method for brain tumor segmentation using non-negative matrix factorization
Source: PLoS One. 2017 Aug 28;12(8):e0180268. doi: 10.1371/journal.pone.0180268 (PMC5573288; doi:10.1371/journal.pone.0180268)
Supplement: S1 File — The software code used within the study has been made available in the file S1_File.zip, along with one patient’s anonymized dataset. Interested researchers may run the code on this examplary dataset. The code has been written in matlab. After unzipping the file, please consult the file README_Code.docx on how to run an NMF analysis and validate the segmentation result. (ZIP) [file pone.0180268.s001.zip › S1_file/Code/Initialization methods/SPA/FastSepNMFpostpro.m]

% Post-processed successive projection algorithm (Post-SPA).  
% 
% *** Description ***
% At each step of the algorithm, the column of M maximizing ||.||_2 is 
% extracted, and M is updated by projecting its columns onto the orthogonal 
% complement of the extracted column (see FastSepNMF.m). 
% After r indices have been identified, the post-processing of Arora et al. 
% (A Practical Algorithm for Topic Modeling with Provable Guarantees, 
% ICML '13) is used to refine the solution. 
% 
% J = FastSepNMFpostpro(M,r,normalize) 
%
% ****** Input ******
% M = WH + N : a (normalized) noisy separable matrix, that is, W full rank, 
%              H = [I,H']P where I is the identity matrix, H'>= 0 and its 
%              columns sum to at most one, P is a permutation matrix, and
%              N is sufficiently small. 
% r          : number of columns to be extracted. 
% normalize  : normalize=1 will scale the columns of M so that they sum to one,
%              hence matrix H will satisfy the assumption above for any
%              nonnegative separable matrix M. 
%              normalize=0 is the default value for which no scaling is
%              performed. For example, in hyperspectral imaging, this 
%              assumption is already satisfied and normalization is not
%              necessary. 
%
% ****** Output ******
% J        : index set of the extracted columns. 

function J = FastSepNMFpostpro(M,r,normalize) 

[m,n] = size(M); 
if nargin <= 2, normalize = 0; end
if normalize == 1
    % Normalization of the columns of M so that they sum to one
    D = spdiags((sum(M).^(-1))', 0, n, n); 
    M = M*D; 
end

% Successive Projection Algorithm
J = FastSepNMF(M,r,normalize);  

% Post-Processing of Arora et al. 
for j = 1 : length(J)
    R = M; 
    for k = 1 : length(J)
        if k ~= j
            u = R(:,J(k))/norm(R(:,J(k))); 
            R = R - u*(u'*R); 
        end
    end
    [a, J(j)] = max( sum(R.^2) );
end
