# Supplementary material for: The successive projection algorithm as an initialization method for brain tumor segmentation using non-negative matrix factorization
Source: PLoS One. 2017 Aug 28;12(8):e0180268. doi: 10.1371/journal.pone.0180268 (PMC5573288; doi:10.1371/journal.pone.0180268)
Supplement: S1 File — The software code used within the study has been made available in the file S1_File.zip, along with one patient’s anonymized dataset. Interested researchers may run the code on this examplary dataset. The code has been written in matlab. After unzipping the file, please consult the file README_Code.docx on how to run an NMF analysis and validate the segmentation result. (ZIP) [file pone.0180268.s001.zip › S1_file/Code/Initialization methods/SPA/Hubble_test.m]

% Test on the Hubble telescope hyperspectral image
% 
% See Section 5.1.2. in  N. Gillis and S.A. Vavasis, `Semidefinite 
% Programming Based Preconditioning for More Robust Near-Separable 
% Nonnegative Matrix Factorization', arXiv, 2013. 

clear all; clc; 

disp('****Don''t forget to run cvx_setup****'); 

load('Hubble.mat')
% M is the clean image, Mn the blurry and noisy one. 

% Number of materials
r = 8; 

% Compute the index sets extracted by the different algorithms: 

% SPA
fprintf('SPA started...'); e = cputime; 
K(1,:) = FastSepNMF(Mn,r); 
fprintf('Done in %2.2f seconds. \n', cputime - e); 

% Post-SPA
fprintf('Post-SPA started...'); e = cputime; 
K(2,:) = FastSepNMFpostpro(Mn,r); 
fprintf('Done in %2.2f seconds. \n', cputime - e); 

% Prec-SPA
fprintf('Prec-SPA started...'); e = cputime; 
K(3,:) = PrecSPA(Mn,r,0,1,0); 
fprintf('Done in %2.2f seconds. \n', cputime - e); 

% Heur-SPA
fprintf('Heur-SPA started...'); e = cputime; 
[uh,sh,vh] = svds(Mn,r); 
K(4,:) = FastSepNMF(inv(sh)*uh'*Mn,r); 
fprintf('Done in %2.2f seconds. \n', cputime - e); 

% Post-Prec-SPA
fprintf('Post-Prec-SPA started...'); e = cputime; 
K(5,:) = PostPrecSPA(Mn,r,0,1,0);  
fprintf('Done in %2.2f seconds. \n', cputime - e); 

% VCA 
fprintf('VCA started...'); e = cputime; 
[A_est, K(6,:)] = VCA(Mn,'Endmembers',r,'verbose','off'); 
fprintf('Done in %2.2f seconds. \n', cputime - e); 

% XRAY
fprintf('XRAY started...'); e = cputime; 
Kf = FastConicalHull(Mn,r); K(7,:) = Kf'; 
fprintf('Done in %2.2f seconds. \n', cputime - e); 

% True endmembers
Ktrue = [6181 10525 4901 8018 13373 4387 8340 8350]; 
Wtrue = M(:,Ktrue); 

fprintf('Computing MRSA and abundance maps...'); 
% Compute performance and abundance maps
H = []; 
perf = []; 
for i = 1 : 7
    [Vout, perfi] = performances(Mn(:,K(i,:))', Wtrue'); 
    perfiall(i,:) = perfi; 
    Hi = nnlsHALSupdt(Mn,Vout'); 
    H = [H; Hi]; 
end
disp('Done.'); 
affichage([H'],8,128,128); 
title('From top to bottom: SPA, Post-SPA, Prec-SPA, Heur-SPA, Post-Prec-SPA, VCA, XRAY'); 

disp('***MRSA***')
disp('From left column to right column: ')
disp('   SPA, Post-SPA, Prec-SPA, Heur-SPA, Post-Prec-SPA, VCA, XRAY') 
perfiall'
disp('(See Table 2 in N. Gillis and S.A. Vavasis, `Semidefinite Programming')
disp('Based Preconditioning for More Robust Near-Separable Nonnegative Matrix') 
disp('Factorization'', arXiv, 2013.)') 
