# Supplementary material for: The successive projection algorithm as an initialization method for brain tumor segmentation using non-negative matrix factorization
Source: PLoS One. 2017 Aug 28;12(8):e0180268. doi: 10.1371/journal.pone.0180268 (PMC5573288; doi:10.1371/journal.pone.0180268)
Supplement: S1 File — The software code used within the study has been made available in the file S1_File.zip, along with one patient’s anonymized dataset. Interested researchers may run the code on this examplary dataset. The code has been written in matlab. After unzipping the file, please consult the file README_Code.docx on how to run an NMF analysis and validate the segmentation result. (ZIP) [file pone.0180268.s001.zip › S1_file/Code/Initialization methods/SPA/PostPrecSPA.m]

% Post-processed Preconditioned Successive Projection Algorithm (Post-Prec-SPA)
% 
% *** Description ***
% First, the semidefinite programming based preconditioning for 
% near-separable matrices is computed. Then, the successive projection 
% algorithm (SPA) is run on the preconditioned matrix. Finally, the
% post-processing of Arora et al. (A Practical Algorithm for Topic Modeling
% with Provable Guarantees, ICML '13) is used to refine the solution. 
%
% See also N. Gillis and S.A. Vavasis, `Semidefinite Programming Based 
% Preconditioning for More Robust Near-Separable Nonnegative Matrix
% Factorization', arXiv, 2013. 
% 
% [K,Q,u] = PostPrecSPA(M,r,normalize,dimred,affi)
%
% ****** Input ******
% M = WH + N : a (normalized) noisy separable matrix, that is, W full rank, 
%              H = [I,H']P where I is the identity matrix, H'>= 0 and its 
%              columns sum to at most one, P is a permutation matrix, and
%              N is sufficiently small. 
% r          : number of columns to be extracted. 
% normalize  : normalize=1 will scale the columns of M so that they sum to one,
%              hence matrix H will satisfy the assumption above for any
%              nonnegative separable matrix M. 
%              normalize=0 is the default value for which no scaling is
%              performed. For example, in hyperspectral imaging, this 
%              assumption is already satisfied and normalization is not
%              necessary. 
%              (default = 0.)
% dimred     : parameter allowing to choose the dimensionality reduction
%              technique used (for m > r): 
%              dimred=1: use the truncated SVD, that is, svds(M,r). 
%              dimred=2: use the truncated SVD, but computation based on MM'.
%              dimred~=1,2: use a random projection (u = randn(m,r))
%              (default = 1.)
% affi       : affi=1 displays the differents steps with running times  
%              affi=0 no displays 
%              (default = 1.)
% 
% ****** Output ******
% K        : index set of the extracted columns. 
% Q        : the preconditioning (M <- Q*M).  
% u        : the linear dimensionality reduction (M <- u'*M). 

function [K,Q,u] = PostPrecSPA(M,r,normalize,init,affi)

[m,n] = size(M); 
if r > min(m,n)
    error('r has to be smaller than m and n'); 
end
if nargin <= 2, normalize = 0; end
if normalize == 1
    % Normalization of the columns of M so that they sum to one
    D = spdiags((sum(M).^(-1))', 0, n, n); M = M*D; 
end
if nargin <= 3, 
    init = 1; 
    % If m << n, use SVD of MM^T. It is computationally much cheaper although
    % it is numerically much less stable (condition number squared). 
    if m^2 <= n, init = 2; end
    % If m,n,r are too large, use a random projection
    if m*n*r*min(m,n) >= 1e12, init = 3; end
end
if nargin <= 4, affi = 1; end

% Linear dimensionality rediction
if affi == 1
    fprintf('Linear dimensionality reduction started...\n')
end
[Mr, u] = lindimred(M,r,init); 
if affi == 1
    fprintf(' Done. \n')
    fprintf('The linear dimensionality reduction took %2.2f seconds. \n',cputime-etim); 
end
% Preconditioning
Q = minvolell(Mr,1e-6,r,affi); 
% Post-processed SPA
K = FastSepNMFpostpro(Q*Mr,r); 
