# Supplementary material for: The successive projection algorithm as an initialization method for brain tumor segmentation using non-negative matrix factorization
Source: PLoS One. 2017 Aug 28;12(8):e0180268. doi: 10.1371/journal.pone.0180268 (PMC5573288; doi:10.1371/journal.pone.0180268)
Supplement: S1 File — The software code used within the study has been made available in the file S1_File.zip, along with one patient’s anonymized dataset. Interested researchers may run the code on this examplary dataset. The code has been written in matlab. After unzipping the file, please consult the file README_Code.docx on how to run an NMF analysis and validate the segmentation result. (ZIP) [file pone.0180268.s001.zip › S1_file/Code/Initialization methods/SPA/SPAselect_prctile.m]

% *** Description ***
% 
% Select indices of columns of M using a heursitic based SPA. These columns
% should be `good' candidates to be on the border of the minimum volume 
% ellipsoid containing all columns of M. 
% 
% See Algorithm 3 in N. Gillis and S.A. Vavasis, `Semidefinite Programming 
% Based Preconditioning for More Robust Near-Separable Nonnegative Matrix
% Factorization', arXiv, 2013. 
% 
% ind = SPAselect(M,Nbr) 
%  
% ****** Input ******
% M    : an m-by-n matrix
% Nbr  : number of columns to be extracted. 
% 
% ****** Output ******
% inf  : index set of the extracted columns. 

function ind = SPAselect_prctile(M,Nbr); 

[r,n] = size(M); 

ind = []; 

if Nbr > n
    error('Nbr has to be larger than the number of columns'); 
end

while length(ind) < Nbr
    t = min(r, Nbr-length(ind)); 
	ind = [ind FastSepNMF_prctile(M,t)]; 
    M(:,ind) = 0; 
end
