# Supplementary material for: The successive projection algorithm as an initialization method for brain tumor segmentation using non-negative matrix factorization
Source: PLoS One. 2017 Aug 28;12(8):e0180268. doi: 10.1371/journal.pone.0180268 (PMC5573288; doi:10.1371/journal.pone.0180268)
Supplement: S1 File — The software code used within the study has been made available in the file S1_File.zip, along with one patient’s anonymized dataset. Interested researchers may run the code on this examplary dataset. The code has been written in matlab. After unzipping the file, please consult the file README_Code.docx on how to run an NMF analysis and validate the segmentation result. (ZIP) [file pone.0180268.s001.zip › S1_file/Code/Initialization methods/SPA/SyntteticDataExperiment.m]

% Example of Preconditioned SPA on synthetic data sets 
% 
% See Section 5.1.1. in  N. Gillis and S.A. Vavasis, `Semidefinite 
% Programming Based Preconditioning for More Robust Near-Separable 
% Nonnegative Matrix Factorization', arXiv, 2013. 

clear all; clc; 
m = 20; r = 20; 

disp('****Don''t forget to run cvx_setup****'); 

% Noise level 
numnoiselev = 10;
maxnoiselevel = 0.6; 
error = 0:maxnoiselevel/numnoiselev:maxnoiselevel; 

% Number of matrices generated for each noise level
iter = 1;  

% Results 
T = length(error); 
nalgo = 7; 
results = zeros(nalgo,T);  
timings = zeros(1,nalgo); 
count = 1; 
fprintf('Total number of tested noise levels: %2.0f \n', T); 
for i = 1 : T
    for k = 1 : iter
        % Generate M randomly : 
        % - W is randomly generated with rand
        % - H is generated so that the first r columns of M are the columns 
        % of W, and the remaining ones are on the middle point of any 
        % combination of two columns of W
        W = rand(m,r); 
        H = [eye(r) nchoose2(r)/2]; 
        [r,n] = size(H); 
        M = W*H; 
        % We move the columns of M located on the middle of two columns of
        % W in the direction oppositise to the mean of the columns of W
        Noise = error(i)*[zeros(m,r) M(:,r+1:end)-repmat(mean(W,2),1,n-r)]; 
        % Input matrix 
        M = W*H + Noise;
        % Run all algorithms 
        for algoix = 1 : nalgo
            e = cputime; 
            if algoix == 1 % SPA
                K = FastSepNMF(M,r); 
            elseif algoix == 2 % Post-proc SPA
                K = FastSepNMFpostpro(M,r); 
            elseif algoix == 3 % Prec-SPA
                [K,Q] = PrecSPA(M,r,0,1,0); 
            elseif algoix == 4 % Heur-SPA
                [uh,sh,vh] = svds(M,r); 
                K = FastSepNMF(inv(sh)*uh'*M,r); 
            elseif algoix == 5 % Post-Prec-SPA
                K = PostPrecSPA(M,r,0,1,0); 
            elseif algoix == 6 % VCA 
                [A_est, K] = VCA(M,'Endmembers',r,'verbose','off'); 
            elseif algoix == 7 % XRAY
                K = FastConicalHull(M,r); K = K'; 
            end
            timings(algoix) = timings(algoix) + cputime-e; 
            rcur = sum(unique(K) <= r); 
            results(algoix,i) = results(algoix,i) + rcur/iter/r; 
        end
    end
    fprintf('%1.0f...',i);
    if mod(i,10) == 0, fprintf('\n'); end
end

% Display performance
scriptfig; 

% Display total time and robustness
for i = 1 : nalgo
    [a,b] = min(results(i,:) >= 1-1e-16);  
    if b == 1, rob(i) = 0; else rob(i) = error(b-1); 
    end
end
fprintf('\n'); 

fprintf('  Algorithm    | Total time (s.) | Robustness \n')
fprintf('--------------------------------------------------- \n')
fprintf('     SPA       |       %3.2f      |   %2.2f  \n', timings(1), rob(1)); 
fprintf('Post-SPA       |       %3.2f      |   %2.2f  \n', timings(2), rob(2)); 
fprintf('Prec-SPA       |      %3.2f      |   %2.2f  \n', timings(3), rob(3));
fprintf('Heur-SPA       |       %3.2f      |   %2.2f  \n', timings(4), rob(4));
fprintf('Post-Prec-SPA  |      %3.2f      |   %2.2f  \n', timings(5), rob(5));
fprintf('VCA            |       %3.2f      |   %2.2f  \n', timings(6), rob(6));
fprintf('XRAY           |       %3.2f      |   %2.2f  \n', timings(7), rob(7));
