# Supplementary material for: The successive projection algorithm as an initialization method for brain tumor segmentation using non-negative matrix factorization
Source: PLoS One. 2017 Aug 28;12(8):e0180268. doi: 10.1371/journal.pone.0180268 (PMC5573288; doi:10.1371/journal.pone.0180268)
Supplement: S1 File — The software code used within the study has been made available in the file S1_File.zip, along with one patient’s anonymized dataset. Interested researchers may run the code on this examplary dataset. The code has been written in matlab. After unzipping the file, please consult the file README_Code.docx on how to run an NMF analysis and validate the segmentation result. (ZIP) [file pone.0180268.s001.zip › S1_file/Code/Initialization methods/SPA/VCA.m]

function [Ae, indice, Rp] = vca(R,varargin)

% Vertex Component Analysis
%
% [Ae, indice, Rp ]= vca(R,'Endmembers',p,'SNR',r,'verbose',v)
%
% ------- Input variables -------------
%  R - matrix with dimensions L(channels) x N(pixels)
%      each pixel is a linear mixture of p endmembers
%      signatures R = M x s, where s = gamma x alfa
%      gamma is a illumination perturbation factor and
%      alfa are the abundance fractions of each endmember.
% 'Endmembers'
%          p - positive integer number of endmembers in the scene
%
% ------- Output variables -----------
% A - estimated mixing matrix (endmembers signatures)
% indice - pixels that were chosen to be the most pure
% Rp - Data matrix R projected.   
%
% ------- Optional parameters---------
% 'SNR'
%          r - (double) signal to noise ratio (dB)
% 'verbose'
%          v - [{'on'} | 'off']
% ------------------------------------
%
% Authors: José Nascimento (zen@isel.pt) 
%          José Bioucas Dias (bioucas@lx.it.pt) 
% Copyright (c)
% version: 2.1 (7-May-2004)
%
% For any comment contact the authors
%
% more details on:
% José M. P. Nascimento and José M. B. Dias 
% "Vertex Component Analysis: A Fast Algorithm to Unmix Hyperspectral Data"
% submited to IEEE Trans. Geosci. Remote Sensing, vol. .., no. .., pp. .-., 2004
% 
% 


%%%%%%%%%%%%%%%%%%%%%%%%%%%%%%%%%%%%%%%%%%%%%
% Default parameters
%%%%%%%%%%%%%%%%%%%%%%%%%%%%%%%%%%%%%%%%%%%%%

         verbose = 'on'; % default
         snr_input = 0;  % default this flag is zero,
                         % which means we estimate the SNR
         
%%%%%%%%%%%%%%%%%%%%%%%%%%%%%%%%%%%%%%%%%%%%%
% Looking for input parameters
%%%%%%%%%%%%%%%%%%%%%%%%%%%%%%%%%%%%%%%%%%%%%

         dim_in_par = length(varargin);
         if (nargin - dim_in_par)~=1
            error('Wrong parameters');
         elseif rem(dim_in_par,2) == 1
            error('Optional parameters should always go by pairs');
         else
            for i = 1 : 2 : (dim_in_par-1)
                switch lower(varargin{i})
                  case 'verbose'
                       verbose = varargin{i+1};
                  case 'endmembers'     
                       p = varargin{i+1};
                  case 'snr'     
                       SNR = varargin{i+1};
                       snr_input = 1;       % flag meaning that user gives SNR 
                  otherwise
                       fprintf(1,'Unrecognized parameter:%s\n', varargin{i});
                end %switch
            end %for
         end %if

%%%%%%%%%%%%%%%%%%%%%%%%%%%%%%%%%%%%%%%%%%%%%
% Initializations
%%%%%%%%%%%%%%%%%%%%%%%%%%%%%%%%%%%%%%%%%%%%%
         
         if isempty(R)
            error('there is no data');
         else
            [L N]=size(R);  % L number of bands (channels)
                            % N number of pixels (LxC) 
         end                   
               
         if (p<0 | p>L | rem(p,1)~=0),  
            error('ENDMEMBER parameter must be integer between 1 and L');
         end
        
        
%%%%%%%%%%%%%%%%%%%%%%%%%%%%%%%%%%%%%%%%%%%%%
% SNR Estimates
%%%%%%%%%%%%%%%%%%%%%%%%%%%%%%%%%%%%%%%%%%%%%

         if snr_input==0,
            r_m = mean(R,2);      
            R_m = repmat(r_m,[1 N]); % mean of each band
            R_o = R - R_m;           % data with zero-mean 
            [Ud,Sd,Vd] = svds(R_o*R_o'/N,p);  % computes the p-projection matrix 
            x_p =  Ud' * R_o;                 % project the zero-mean data onto p-subspace
            
            SNR = estimate_snr(R,r_m,x_p);
            
            if strcmp (verbose, 'on'), fprintf(1,'SNR estimated = %g[dB]\n',SNR); end
         else   
            if strcmp (verbose, 'on'), fprintf(1,'input    SNR = %g[dB]\t',SNR); end
         end

         SNR_th = 15 + 10*log10(p);
         
%%%%%%%%%%%%%%%%%%%%%%%%%%%%%%%%%%%%%%%%%%%%%
% Choosing Projective Projection or 
%          projection to p-1 subspace
%%%%%%%%%%%%%%%%%%%%%%%%%%%%%%%%%%%%%%%%%%%%%

         if SNR < SNR_th,   
                if strcmp (verbose, 'on'), fprintf(1,'... Select the projective proj.\n',SNR); end
                
                d = p-1;
                if snr_input==0, % it means that the projection is already computed
                     Ud= Ud(:,1:d);    
                else
                     r_m = mean(R,2);      
                     R_m = repmat(r_m,[1 N]); % mean of each band
                     R_o = R - R_m;           % data with zero-mean 
         
                     [Ud,Sd,Vd] = svds(R_o*R_o'/N,d);  % computes the p-projection matrix 

                     x_p =  Ud' * R_o;                 % project thezeros mean data onto p-subspace

                end
                
                Rp =  Ud * x_p(1:d,:) + repmat(r_m,[1 N]);      % again in dimension L
                
                x = x_p(1:d,:);             %  x_p =  Ud' * R_o; is on a p-dim subspace
                c = max(sum(x.^2,1))^0.5;
                y = [x ; c*ones(1,N)] ;
         else
                if strcmp (verbose, 'on'), fprintf(1,'... Select proj. to p-1\n',SNR); end
             
                d = p;
                [Ud,Sd,Vd] = svds(R*R'/N,d);         % computes the p-projection matrix 
                
                x_p = Ud'*R;
                Rp =  Ud * x_p(1:d,:);      % again in dimension L (note that x_p has no null mean)
                
                x =  Ud' * R;
                u = mean(x,2);        %equivalent to  u = Ud' * r_m
                y =  x./ repmat( sum( x .* repmat(u,[1 N]) ) ,[d 1]);

          end
 
%%%%%%%%%%%%%%%%%%%%%%%%%%%%%%%%%%%%%%%%%%%%%
% VCA algorithm
%%%%%%%%%%%%%%%%%%%%%%%%%%%%%%%%%%%%%%%%%%%%%

indice = zeros(1,p);
A = zeros(p,p);
A(p,1) = 1;

for i=1:p
      w = rand(p,1);   
      f = w - A*pinv(A)*w;
      f = f / sqrt(sum(f.^2));
      
      v = f'*y;
      [v_max indice(i)] = max(abs(v));
      A(:,i) = y(:,indice(i));        % same as x(:,indice(i))
end
Ae = Rp(:,indice);

return;
%%%%%%%%%%%%%%%%%%%%%%%%%%%%%%%%%%%%%%%%%%%%%
% End of the vca function
%%%%%%%%%%%%%%%%%%%%%%%%%%%%%%%%%%%%%%%%%%%%%

%%%%%%%%%%%%%%%%%%%%%%%%%%%%%%%%%%%%%%%%%%%%%
% Internal functions
%%%%%%%%%%%%%%%%%%%%%%%%%%%%%%%%%%%%%%%%%%%%%

function snr_est = estimate_snr(R,r_m,x)

         [L N]=size(R);           % L number of bands (channels)
                                  % N number of pixels (Lines x Columns) 
         [p N]=size(x);           % p number of endmembers (reduced dimension)

         P_y = sum(R(:).^2)/N;
         P_x = sum(x(:).^2)/N + r_m'*r_m;
         snr_est = 10*log10( (P_x - p/L*P_y)/(P_y- P_x) );
return;
         
%%%%%%%%%%%%%%%%%%%%%%%%%%%%%%%%%%%%%%%%%%%%%
