# Supplementary material for: The successive projection algorithm as an initialization method for brain tumor segmentation using non-negative matrix factorization
Source: PLoS One. 2017 Aug 28;12(8):e0180268. doi: 10.1371/journal.pone.0180268 (PMC5573288; doi:10.1371/journal.pone.0180268)
Supplement: S1 File — The software code used within the study has been made available in the file S1_File.zip, along with one patient’s anonymized dataset. Interested researchers may run the code on this examplary dataset. The code has been written in matlab. After unzipping the file, please consult the file README_Code.docx on how to run an NMF analysis and validate the segmentation result. (ZIP) [file pone.0180268.s001.zip › S1_file/Code/Initialization methods/SPA/fcnnls.m]

% M. H. Van Benthem and M. R. Keenan, J. Chemometrics 2004; 18: 441-450
%
% Given A and C this algorithm solves for the optimal 
% K in a least squares sense, using that
%      A = C*K 
% in the problem
%      min ||A-C*K||, s.t. K>=0, for given A and C.
%
function [K, Pset] = fcnnls(C, A)
% NNLS using normal equations and the fast combinatorial strategy
%
% I/O: [K, Pset] = fcnnls(C, A);
% K = fcnnls(C, A);
%
% C is the nObs x lVar coefficient matrix
% A is the nObs x pRHS matrix of observations
% K is the lVar x pRHS solution matrix
% Pset is the lVar x pRHS passive set logical array
%
% M. H. Van Benthem and M. R. Keenan
% Sandia National Laboratories
%
% Pset: set of passive sets, one for each column
% Fset: set of column indices for solutions that have not yet converged
% Hset: set of column indices for currently infeasible solutions
% Jset: working set of column indices for currently optimal solutions
%
% Check the input arguments for consistency and initialize
error(nargchk(2,2,nargin))
[nObs, lVar] = size(C);
if size(A,1)~= nObs, error('C and A have imcompatible sizes'), end
pRHS = size(A,2);
W = zeros(lVar, pRHS);
iter=0; maxiter=3*lVar;
% Precompute parts of pseudoinverse
CtC = C'*C; CtA = C'*A;
% Obtain the initial feasible solution and corresponding passive set
K = cssls(CtC, CtA);
Pset = K > 0;
K(~Pset) = 0;
D = K;
Fset = find(~all(Pset));
% Active set algorithm for NNLS main loop
oitr=0; % HKim
while ~isempty(Fset)
    
    oitr=oitr+1; if oitr > 5, fprintf('%d ',oitr);, end % HKim
    
    % Solve for the passive variables (uses subroutine below)
    K(:,Fset) = cssls(CtC, CtA(:,Fset), Pset(:,Fset));
    % Find any infeasible solutions
    Hset = Fset(find(any(K(:,Fset) < 0)));
    % Make infeasible solutions feasible (standard NNLS inner loop)
    if ~isempty(Hset)
      nHset = length(Hset);
      alpha = zeros(lVar, nHset);
      while ~isempty(Hset) & (iter < maxiter)
            iter = iter + 1; 
            alpha(:,1:nHset) = Inf;
            % Find indices of negative variables in passive set
            [i, j] = find(Pset(:,Hset) & (K(:,Hset) < 0));
            if isempty(i), break, end
            hIdx = sub2ind([lVar nHset], i, j);
            if nHset==1, % HKim
                negIdx = sub2ind(size(K), i, Hset*ones(length(j),1)); %HKim
            else % HKim
               negIdx = sub2ind(size(K), i, Hset(j)');
            end % HKim
            alpha(hIdx) = D(negIdx)./(D(negIdx) - K(negIdx));
            [alphaMin,minIdx] = min(alpha(:,1:nHset));
            alpha(:,1:nHset) = repmat(alphaMin, lVar, 1);
            D(:,Hset) = D(:,Hset)-alpha(:,1:nHset).*(D(:,Hset)-K(:,Hset));
            idx2zero = sub2ind(size(D), minIdx, Hset);
            D(idx2zero) = 0;
            Pset(idx2zero) = 0;
            K(:, Hset) = cssls(CtC, CtA(:,Hset), Pset(:,Hset));
            Hset = find(any(K < 0)); nHset = length(Hset);
      end
   end%if
   % Make sure the solution has converged
   %if iter == maxiter, error('Maximum number iterations exceeded'), end
   % Check solutions for optimality
   W(:,Fset) = CtA(:,Fset)-CtC*K(:,Fset);
   Jset = find(all(~Pset(:,Fset).*W(:,Fset) <= 0));
   Fset = setdiff(Fset, Fset(Jset));
   % For non-optimal solutions, add the appropriate variable to Pset
   if ~isempty(Fset)
       [mx, mxidx] = max(~Pset(:,Fset).*W(:,Fset));
       Pset(sub2ind([lVar pRHS], mxidx, Fset)) = 1;
       D(:,Fset) = K(:,Fset);
   end
end
% ****************************** Subroutine****************************
function [K] = cssls(CtC, CtA, Pset)
% Solve the set of equations CtA = CtC*K for the variables in set Pset
% using the fast combinatorial approach
K = zeros(size(CtA));
if (nargin == 2) || isempty(Pset) || all(Pset(:))
    K = CtC\CtA;
else
   [lVar pRHS] = size(Pset);
   codedPset = 2.^(lVar-1:-1:0)*Pset;
   [sortedPset, sortedEset] = sort(codedPset);
   breaks = diff(sortedPset);
   breakIdx = [0 find(breaks) pRHS];
   for k = 1:length(breakIdx)-1
     cols2solve = sortedEset(breakIdx(k)+1:breakIdx(k+1));
     vars = Pset(:,sortedEset(breakIdx(k)+1));
     K(vars,cols2solve) = CtC(vars,vars)\CtA(vars,cols2solve);
 end
end
