# Supplementary material for: The successive projection algorithm as an initialization method for brain tumor segmentation using non-negative matrix factorization
Source: PLoS One. 2017 Aug 28;12(8):e0180268. doi: 10.1371/journal.pone.0180268 (PMC5573288; doi:10.1371/journal.pone.0180268)
Supplement: S1 File — The software code used within the study has been made available in the file S1_File.zip, along with one patient’s anonymized dataset. Interested researchers may run the code on this examplary dataset. The code has been written in matlab. After unzipping the file, please consult the file README_Code.docx on how to run an NMF analysis and validate the segmentation result. (ZIP) [file pone.0180268.s001.zip › S1_file/Code/Initialization methods/SPA/lindimred.m]

% Linear dimensionality reduction 
% 
% *** Description ***
% Given an m-by-n matrix and a dimension r, perform a linear dimensionality
% reduction to dimension r. 
% 
% [Mr, u] = lindimred(M,r,dimred) 
%
% ****** Input ******
% M          : m-by-n matrix
% r          : dimension of the space to which the data is projected. 
% dimred     : parameter allowing to choose the dimensionality reduction
%              technique used (for m > r): 
%              dimred=1: use the truncated SVD, that is, svds(M,r). 
%              dimred=2: use the truncated SVD, but computation based on MM'.
%              dimred~=1,2: use a random projection (u = randn(m,r))
%              (default = 1.)
%
% ****** Output ******
% Mr          : r-by-n reduced data matrix M. 
% u           : corresponding projection, that is, Mr = u'*M. 

function [Mr, u] = lindimred(M,r,dimred) 

[m,n] = size(M); 
if r > min(m,n)
    error('r has to be smaller than m and n'); 
end
if nargin <= 2, 
    dimred = 1; 
    % If m << n, use SVD of MM^T. It is computationally much cheaper although
    % it is numerically much less stable (condition number squared). 
    if m^2 <= n, dimred = 2; end
    % If m,n,r are too large, use a random projection
    if m*n*r*min(m,n) >= 1e12, dimred = 3; end
end

if m == r % dimensionality reduction not applicable
    u = eye(r);
else   
    if dimred == 1 % Using truncated SVD
        [u,s,v] = svds(M,r); 
    elseif dimred == 2 % Using truncated SVD of MM'
        MMt = M*M'; 
        [u,s,v] = svds(MMt,r); 
    else  % Using random projection
        u = randn(m,r);  
    end
end
Mr = u'*M;  
