# Supplementary material for: The successive projection algorithm as an initialization method for brain tumor segmentation using non-negative matrix factorization
Source: PLoS One. 2017 Aug 28;12(8):e0180268. doi: 10.1371/journal.pone.0180268 (PMC5573288; doi:10.1371/journal.pone.0180268)
Supplement: S1 File — The software code used within the study has been made available in the file S1_File.zip, along with one patient’s anonymized dataset. Interested researchers may run the code on this examplary dataset. The code has been written in matlab. After unzipping the file, please consult the file README_Code.docx on how to run an NMF analysis and validate the segmentation result. (ZIP) [file pone.0180268.s001.zip › S1_file/Code/Initialization methods/SPA/minvolell.m]

% Active-Set Method for Minimum Volume Ellipsoid
% 
% *** Description ***
% Given the matrix M, compute an approximation of the minimum volume 
% ellipsoid containing the columns of M. 
%
% See Algorithm 2 in  N. Gillis and S.A. Vavasis, `Semidefinite Programming 
% Based Preconditioning for More Robust Near-Separable Nonnegative Matrix
% Factorization', arXiv, 2013. 
% 
% Q = minvolell(M,delta,addit,affi) 
%
% ****** Input ******
% M          : m-by-n matrix
% delta      : precision 
%              (default = 1e-6, recommended: between 1e-3 and 1e-6.)
% addit      : number of active constraints additional to the r*(r+1)/2
%              (default = r.)
% affi       : display the progess of the algorithm 
%              (default = 1.) 
% 
% ****** Output ******
% Q          : { x | x^T (Q^TQ) x <= 1} is an approximation of the
%              minimum volume ellipsoid containing the columns of M
%              with m_i^T (Q^TQ) m_i <= 1 + delta for all i. 

function Q = minvolell(M,delta,addit,affi) 

[m,n] = size(M); 
r = m; 
if nargin <= 1
    delta = 1e-6;
end
if nargin <= 2
    addit = r; 
end
if nargin <= 3
    affi = 1; 
end

% Number of active columns (could/should be reduced for large r)
Nbr = r*(r+1)/2; 
if Nbr+addit > n
    Nbr = n;
    addit = 0;
end 

etim = cputime; 
if affi == 1
    fprintf('Solving the SDP with precision %0.1d using active set started...\n', delta) 
end

% Inital active set computed using SPA
ind = SPAselect(M,Nbr+addit); 
e = -1; 
k = 1; 

% Main loop
while min(e) <= -delta && k <= 100
    % Create and solve the model
    cvx_begin 
        cvx_quiet(true)
        variable Q(m,m) symmetric 
        maximize( det_rootn( Q ) )
        subject to
            norms( Q * M(:,ind) , 2 ) <= 1;
    cvx_end
    e = 1-norms( Q * M , 2 ); % Should be nonnegative
    
    % Keep indices with e < 1e-3
    ind = ind(e(ind) <= 1e-3);  
    % If more than r*(r+1)/2 indices: keep only r*(r+1)/2
    if length(ind) > Nbr
       % Using SPA
       indi = FastSepNMF(M(:,ind),r); 
       % and based on e
       ei = e(ind); ei(indi) = Inf; 
       [a,b] = sort(ei); 
       indi = unique([ indi b( 1:Nbr-r) ]);  
       ind = ind(indi); 
    end

    % Add indices with smallest e (<= 0)
    et = e; et(ind) = 0; 
    for i = 1 : Nbr+addit-length(ind)
        [a,b] = min(et); 
        if a <= 0
            ind = [ind b]; 
            et(b) = 0;
        else
            break;
        end
    end
    
    ind = sort(ind); 
    if affi == 1
        fprintf('%1.0f...',k); 
    end
    k = k+1; 
end

if affi == 1
    fprintf('Solving the SDP required %2.0f changes of active sets. \n',k); 
    fprintf('Solving the original SDP took %2.2f seconds. \n',cputime-etim); 
end

if min(e) <= -delta && k == 101
    warning('The active-set methid did not convege.');
end
