# Supplementary material for: The successive projection algorithm as an initialization method for brain tumor segmentation using non-negative matrix factorization
Source: PLoS One. 2017 Aug 28;12(8):e0180268. doi: 10.1371/journal.pone.0180268 (PMC5573288; doi:10.1371/journal.pone.0180268)
Supplement: S1 File — The software code used within the study has been made available in the file S1_File.zip, along with one patient’s anonymized dataset. Interested researchers may run the code on this examplary dataset. The code has been written in matlab. After unzipping the file, please consult the file README_Code.docx on how to run an NMF analysis and validate the segmentation result. (ZIP) [file pone.0180268.s001.zip › S1_file/Code/Initialization methods/SPA/munkres.m]

function [assignment,cost] = munkres(costMat)
% MUNKRES   Munkres (Hungarian) Algorithm for Linear Assignment Problem. 
%
% [ASSIGN,COST] = munkres(COSTMAT) returns the optimal column indices,
% ASSIGN assigned to each row and the minimum COST based on the assignment
% problem represented by the COSTMAT, where the (i,j)th element represents the cost to assign the jth
% job to the ith worker.
%
% Partial assignment: This code can identify a partial assignment is a full
% assignment is not feasible. For a partial assignment, there are some
% zero elements in the returning assignment vector, which indicate
% un-assigned tasks. The cost returned only contains the cost of partially
% assigned tasks.

% This is vectorized implementation of the algorithm. It is the fastest
% among all Matlab implementations of the algorithm.

% Examples
% Example 1: a 5 x 5 example
%{
[assignment,cost] = munkres(magic(5));
disp(assignment); % 3 2 1 5 4
disp(cost); %15
%}
% Example 2: 400 x 400 random data
%{
n=400;
A=rand(n);
tic
[a,b]=munkres(A);
toc                 % about 2 seconds 
%}
% Example 3: rectangular assignment with inf costs
%{
A=rand(10,7);
A(A>0.7)=Inf;
[a,b]=munkres(A);
%}
% Example 4: an example of partial assignment
%{
A = [1 3 Inf; Inf Inf 5; Inf Inf 0.5]; 
[a,b]=munkres(A)
%}
% a = [1 0 3]
% b = 1.5
% Reference:
% "Munkres' Assignment Algorithm, Modified for Rectangular Matrices", 
% http://csclab.murraystate.edu/bob.pilgrim/445/munkres.html

% version 2.3 by Yi Cao at Cranfield University on 11th September 2011

assignment = zeros(1,size(costMat,1));
cost = 0;

validMat = costMat == costMat & costMat < Inf;
bigM = 10^(ceil(log10(sum(costMat(validMat))))+1);
costMat(~validMat) = bigM;

% costMat(costMat~=costMat)=Inf;
% validMat = costMat<Inf;
validCol = any(validMat,1);
validRow = any(validMat,2);

nRows = sum(validRow);
nCols = sum(validCol);
n = max(nRows,nCols);
if ~n
    return
end

maxv=10*max(costMat(validMat));

dMat = zeros(n) + maxv;
dMat(1:nRows,1:nCols) = costMat(validRow,validCol);

%*************************************************
% Munkres' Assignment Algorithm starts here
%*************************************************

%%%%%%%%%%%%%%%%%%%%%%%%%%%%%%%%%%%%%%%%%%%%%%%%%%%%%%%%%
%   STEP 1: Subtract the row minimum from each row.
%%%%%%%%%%%%%%%%%%%%%%%%%%%%%%%%%%%%%%%%%%%%%%%%%%%%%%%%%
minR = min(dMat,[],2);
minC = min(bsxfun(@minus, dMat, minR));

%**************************************************************************  
%   STEP 2: Find a zero of dMat. If there are no starred zeros in its
%           column or row start the zero. Repeat for each zero
%**************************************************************************
zP = dMat == bsxfun(@plus, minC, minR);

starZ = zeros(n,1);
while any(zP(:))
    [r,c]=find(zP,1);
    starZ(r)=c;
    zP(r,:)=false;
    zP(:,c)=false;
end

while 1
%**************************************************************************
%   STEP 3: Cover each column with a starred zero. If all the columns are
%           covered then the matching is maximum
%**************************************************************************
    if all(starZ>0)
        break
    end
    coverColumn = false(1,n);
    coverColumn(starZ(starZ>0))=true;
    coverRow = false(n,1);
    primeZ = zeros(n,1);
    [rIdx, cIdx] = find(dMat(~coverRow,~coverColumn)==bsxfun(@plus,minR(~coverRow),minC(~coverColumn)));
    while 1
        %**************************************************************************
        %   STEP 4: Find a noncovered zero and prime it.  If there is no starred
        %           zero in the row containing this primed zero, Go to Step 5.  
        %           Otherwise, cover this row and uncover the column containing 
        %           the starred zero. Continue in this manner until there are no 
        %           uncovered zeros left. Save the smallest uncovered value and 
        %           Go to Step 6.
        %**************************************************************************
        cR = find(~coverRow);
        cC = find(~coverColumn);
        rIdx = cR(rIdx);
        cIdx = cC(cIdx);
        Step = 6;
        while ~isempty(cIdx)
            uZr = rIdx(1);
            uZc = cIdx(1);
            primeZ(uZr) = uZc;
            stz = starZ(uZr);
            if ~stz
                Step = 5;
                break;
            end
            coverRow(uZr) = true;
            coverColumn(stz) = false;
            z = rIdx==uZr;
            rIdx(z) = [];
            cIdx(z) = [];
            cR = find(~coverRow);
            z = dMat(~coverRow,stz) == minR(~coverRow) + minC(stz);
            rIdx = [rIdx(:);cR(z)];
            cIdx = [cIdx(:);stz(ones(sum(z),1))];
        end
        if Step == 6
            % *************************************************************************
            % STEP 6: Add the minimum uncovered value to every element of each covered
            %         row, and subtract it from every element of each uncovered column.
            %         Return to Step 4 without altering any stars, primes, or covered lines.
            %**************************************************************************
            [minval,rIdx,cIdx]=outerplus(dMat(~coverRow,~coverColumn),minR(~coverRow),minC(~coverColumn));            
            minC(~coverColumn) = minC(~coverColumn) + minval;
            minR(coverRow) = minR(coverRow) - minval;
        else
            break
        end
    end
    %**************************************************************************
    % STEP 5:
    %  Construct a series of alternating primed and starred zeros as
    %  follows:
    %  Let Z0 represent the uncovered primed zero found in Step 4.
    %  Let Z1 denote the starred zero in the column of Z0 (if any).
    %  Let Z2 denote the primed zero in the row of Z1 (there will always
    %  be one).  Continue until the series terminates at a primed zero
    %  that has no starred zero in its column.  Unstar each starred
    %  zero of the series, star each primed zero of the series, erase
    %  all primes and uncover every line in the matrix.  Return to Step 3.
    %**************************************************************************
    rowZ1 = find(starZ==uZc);
    starZ(uZr)=uZc;
    while rowZ1>0
        starZ(rowZ1)=0;
        uZc = primeZ(rowZ1);
        uZr = rowZ1;
        rowZ1 = find(starZ==uZc);
        starZ(uZr)=uZc;
    end
end

% Cost of assignment
rowIdx = find(validRow);
colIdx = find(validCol);
starZ = starZ(1:nRows);
vIdx = starZ <= nCols;
assignment(rowIdx(vIdx)) = colIdx(starZ(vIdx));
pass = assignment(assignment>0);
pass(~diag(validMat(assignment>0,pass))) = 0;
assignment(assignment>0) = pass;
cost = trace(costMat(assignment>0,assignment(assignment>0)));

function [minval,rIdx,cIdx]=outerplus(M,x,y)
ny=size(M,2);
minval=inf;
for c=1:ny
    M(:,c)=M(:,c)-(x+y(c));
    minval = min(minval,min(M(:,c)));
end
[rIdx,cIdx]=find(M==minval);
