# Supplementary material for: The successive projection algorithm as an initialization method for brain tumor segmentation using non-negative matrix factorization
Source: PLoS One. 2017 Aug 28;12(8):e0180268. doi: 10.1371/journal.pone.0180268 (PMC5573288; doi:10.1371/journal.pone.0180268)
Supplement: S1 File — The software code used within the study has been made available in the file S1_File.zip, along with one patient’s anonymized dataset. Interested researchers may run the code on this examplary dataset. The code has been written in matlab. After unzipping the file, please consult the file README_Code.docx on how to run an NMF analysis and validate the segmentation result. (ZIP) [file pone.0180268.s001.zip › S1_file/Code/Initialization methods/SPA/nchoose2.m]

% Create an r-by-r*(r-1)/2 matrix H such that each column has exactly two 
% non-zero entries equal to one, and all columns are different. 

function H = nchoose2(r)

R = nchoosek(r,2);
H = zeros(r,R);

k = 1; 
for i = 1 : r
    for j = i+1:r
        H(i,k) = 1; H(j,k) = 1; 
        k = k + 1; 
    end
end
