# Supplementary material for: The successive projection algorithm as an initialization method for brain tumor segmentation using non-negative matrix factorization
Source: PLoS One. 2017 Aug 28;12(8):e0180268. doi: 10.1371/journal.pone.0180268 (PMC5573288; doi:10.1371/journal.pone.0180268)
Supplement: S1 File — The software code used within the study has been made available in the file S1_File.zip, along with one patient’s anonymized dataset. Interested researchers may run the code on this examplary dataset. The code has been written in matlab. After unzipping the file, please consult the file README_Code.docx on how to run an NMF analysis and validate the segmentation result. (ZIP) [file pone.0180268.s001.zip › S1_file/Code/Initialization methods/SPA/nnlsHALSupdt.m]

function V = nnlsHALSupdt(M,U,V)

% Computes an approximate solution of the following nonnegative least 
% squares problem (NNLS)  
%
%           min_{V >= 0} ||M-UV||_F^2 
% 
% with an exact block-coordinate descent scheme (max 500 iterations). 
%
% See N. Gillis and F. Glineur, Accelerated Multiplicative Updates and 
% Hierarchical ALS Algorithms for Nonnegative Matrix Factorization, 
% Neural Computation 24 (4): 1085-1105, 2012.
% 
%
% ****** Input ******
%   M  : m-by-n matrix 
%   U  : m-by-r matrix
%   V  : r-by-n initialization matrix 
%        default: one non-zero entry per column corresponding to the 
%        clostest column of U of the corresponding column of M 
%
%   *Remark. M, U and V are not required to be nonnegative. 
%
% ****** Output ******
%   V  : an r-by-n nonnegative matrix \approx argmin_{V >= 0} ||M-UV||_F^2


[m,n] = size(M); 
[m,r] = size(U); 
if nargin <= 2 
    V = zeros(r,n); 
    for i = 1 : n
        % Distance between ith column of M and columns of U
        disti = sum( (U - repmat(M(:,i),1,r)).^2 ); 
        [a,b] = min(disti); 
        V(b,i) = 1; 
    end
end

UtU = U'*U; 
UtM = U'*M; 
delta = 1e-6; % Stopping condition depending on evolution of the iterate V: 
              % Stop if ||V^{k}-V^{k+1}||_F <= delta * ||V^{0}-V^{1}||_F 
              % where V^{k} is the kth iterate. 
eps0 = 0; cnt = 1; eps = 1; 
while eps >= (delta)^2*eps0 && cnt <= 500 %Maximum number of iterations
    nodelta = 0; if cnt == 1, eit3 = cputime; end
        for k = 1 : r
            deltaV = max((UtM(k,:)-UtU(k,:)*V)/(UtU(k,k)+1e-16),-V(k,:));
            V(k,:) = V(k,:) + deltaV;
            nodelta = nodelta + deltaV*deltaV'; % used to compute norm(V0-V,'fro')^2;
            if V(k,:) == 0, V(k,:) = 1e-16*max(V(:)); end % safety procedure
        end
    if cnt == 1
        eps0 = nodelta; 
    end
    eps = nodelta; 
    cnt = cnt + 1; 
end

end % of function nnlsHALSupdt
