# Supplementary material for: The successive projection algorithm as an initialization method for brain tumor segmentation using non-negative matrix factorization
Source: PLoS One. 2017 Aug 28;12(8):e0180268. doi: 10.1371/journal.pone.0180268 (PMC5573288; doi:10.1371/journal.pone.0180268)
Supplement: S1 File — The software code used within the study has been made available in the file S1_File.zip, along with one patient’s anonymized dataset. Interested researchers may run the code on this examplary dataset. The code has been written in matlab. After unzipping the file, please consult the file README_Code.docx on how to run an NMF analysis and validate the segmentation result. (ZIP) [file pone.0180268.s001.zip › S1_file/Code/NIFTI_tools/affine.m]

%  Using 2D or 3D affine matrix to rotate, translate, scale, reflect and
%  shear a 2D image or 3D volume. 2D image is represented by a 2D matrix,
%  3D volume is represented by a 3D matrix, and data type can be real 
%  integer or floating-point.
%
%  You may notice that MATLAB has a function called 'imtransform.m' for
%  2D spatial transformation. However, keep in mind that 'imtransform.m'
%  assumes y for the 1st dimension, and x for the 2nd dimension. They are
%  equivalent otherwise.
%
%  In addition, if you adjust the 'new_elem_size' parameter, this 'affine.m'
%  is equivalent to 'interp2.m' for 2D image, and equivalent to 'interp3.m'
%  for 3D volume.
%
%  Usage: [new_img new_M] = ...
%	affine(old_img, old_M, [new_elem_size], [verbose], [bg], [method]);
%
%  old_img  -	original 2D image or 3D volume. We assume x for the 1st
%		dimension, y for the 2nd dimension, and z for the 3rd
%		dimension.
%
%  old_M  -	a 3x3 2D affine matrix for 2D image, or a 4x4 3D affine
%		matrix for 3D volume. We assume x for the 1st dimension,
%		y for the 2nd dimension, and z for the 3rd dimension.
%
%  new_elem_size (optional)  -  size of voxel along x y z direction for 
%		a transformed 3D volume, or size of pixel along x y for
%		a transformed 2D image. We assume x for the 1st dimension
%		y for the 2nd dimension, and z for the 3rd dimension.
%		'new_elem_size' is 1 if it is default or empty.
%
%		You can increase its value to decrease the resampling rate,
%		and make the 2D image or 3D volume more coarse. It works
%		just like 'interp3'.
%
%  verbose (optional) - 1, 0
%		1:  show transforming progress in percentage
%		2:  progress will not be displayed
%		'verbose' is 1 if it is default or empty.
%
%  bg (optional)  -	background voxel intensity in any extra corner that
%		is caused by the interpolation. 0 in most cases. If it is
%		default or empty, 'bg' will be the average of two corner
%		voxel intensities in original data.
%
%  method (optional)  -	1, 2, or 3
%		1:  for Trilinear interpolation
%		2:  for Nearest Neighbor interpolation
%		3:  for Fischer's Bresenham interpolation
%		'method' is 1 if it is default or empty.
%
%  new_img  -	transformed 2D image or 3D volume
%
%  new_M  -	transformed affine matrix
%
%  Example 1 (3D rotation):
%	load mri.mat;   old_img = double(squeeze(D));
%	old_M = [0.88 0.5 3 -90; -0.5 0.88 3 -126; 0 0 2 -72; 0 0 0 1];
%	new_img = affine(old_img, old_M, 2);
%	[x y z] = meshgrid(1:128,1:128,1:27);
%	sz = size(new_img);
%	[x1 y1 z1] = meshgrid(1:sz(2),1:sz(1),1:sz(3));
%	figure; slice(x, y, z, old_img, 64, 64, 13.5);
%	shading flat; colormap(map); view(-66, 66);
%	figure; slice(x1, y1, z1, new_img, sz(1)/2, sz(2)/2, sz(3)/2);
%	shading flat; colormap(map); view(-66, 66);
%
%  Example 2 (2D interpolation):
%	load mri.mat;   old_img=D(:,:,1,13)';
%	old_M = [1 0 0; 0 1 0; 0 0 1];
%	new_img = affine(old_img, old_M, [.2 .4]);
%	figure; image(old_img); colormap(map);
%	figure; image(new_img); colormap(map);
%
%  This program is inspired by:
%  SPM5 Software from Wellcome Trust Centre for Neuroimaging
%	http://www.fil.ion.ucl.ac.uk/spm/software
%  Fischer, J., A. del Rio (2004). A Fast Method for Applying Rigid
%	Transformations to Volume Data, WSCG2004 Conference.
%	http://wscg.zcu.cz/wscg2004/Papers_2004_Short/M19.pdf
%  
%  - Jimmy Shen (jimmy@rotman-baycrest.on.ca)
%
function [new_img, new_M] = affine(old_img, old_M, new_elem_size, verbose, bg, method)

   if ~exist('old_img','var') | ~exist('old_M','var')
      error('Usage: [new_img new_M] = affine(old_img, old_M, [new_elem_size], [verbose], [bg], [method]);');
   end

   if ndims(old_img) == 3
      if ~isequal(size(old_M),[4 4])
         error('old_M should be a 4x4 affine matrix for 3D volume.');
      end
   elseif ndims(old_img) == 2
      if ~isequal(size(old_M),[3 3])
         error('old_M should be a 3x3 affine matrix for 2D image.');
      end
   else
      error('old_img should be either 2D image or 3D volume.');
   end

   if ~exist('new_elem_size','var') | isempty(new_elem_size)
      new_elem_size = [1 1 1];
   elseif length(new_elem_size) < 2
      new_elem_size = new_elem_size(1)*ones(1,3);
   elseif length(new_elem_size) < 3
      new_elem_size = [new_elem_size(:); 1]';
   end

   if ~exist('method','var') | isempty(method)
      method = 1;
   elseif ~exist('bresenham_line3d.m','file') & method == 3
      error([char(10) char(10) 'Please download 3D Bresenham''s line generation program from:' char(10) char(10) 'http://www.mathworks.com/matlabcentral/fileexchange/loadFile.do?objectId=21057' char(10) char(10) 'to test Fischer''s Bresenham interpolation method.' char(10) char(10)]);
   end

   %  Make compatible to MATLAB earlier than version 7 (R14), which
   %  can only perform arithmetic on double data type
   %
   old_img = double(old_img);
   old_dim = size(old_img);

   if ~exist('bg','var') | isempty(bg)
      bg = mean([old_img(1) old_img(end)]);
   end

   if ~exist('verbose','var') | isempty(verbose)
      verbose = 1;
   end

   if ndims(old_img) == 2
      old_dim(3) = 1;
      old_M = old_M(:, [1 2 3 3]);
      old_M = old_M([1 2 3 3], :);
      old_M(3,:) = [0 0 1 0];
      old_M(:,3) = [0 0 1 0]';
   end

   %  Vertices of img in voxel
   %
   XYZvox = [	1		1		1
		1		1		old_dim(3)
		1		old_dim(2)	1
		1		old_dim(2)	old_dim(3)
		old_dim(1)	1		1
		old_dim(1)	1		old_dim(3)
		old_dim(1)	old_dim(2)	1
		old_dim(1)	old_dim(2)	old_dim(3)   ]';

   old_R = old_M(1:3,1:3);
   old_T = old_M(1:3,4);

   %  Vertices of img in millimeter
   %
   XYZmm = old_R*(XYZvox-1) + repmat(old_T, [1, 8]);

   %  Make scale of new_M according to new_elem_size
   %
   new_M = diag([new_elem_size 1]);

   %  Make translation so minimum vertex is moved to [1,1,1]
   %
   new_M(1:3,4) = round( min(XYZmm,[],2) );

   %  New dimensions will be the maximum vertices in XYZ direction (dim_vox)
   %  i.e. compute   dim_vox   via   dim_mm = R*(dim_vox-1)+T
   %  where, dim_mm = round(max(XYZmm,[],2));
   %
   new_dim = ceil(new_M(1:3,1:3) \ ( round(max(XYZmm,[],2))-new_M(1:3,4) )+1)';

   %  Initialize new_img with new_dim
   %
   new_img = zeros(new_dim(1:3));

   %  Mask out any changes from Z axis of transformed volume, since we
   %  will traverse it voxel by voxel below. We will only apply unit
   %  increment of mask_Z(3,4) to simulate the cursor movement
   %
   %  i.e. we will use   mask_Z * new_XYZvox   to replace   new_XYZvox
   %
   mask_Z = diag(ones(1,4));
   mask_Z(3,3) = 0;

   %  It will be easier to do the interpolation if we invert the process
   %  by not traversing the original volume. Instead, we traverse the
   %  transformed volume, and backproject each voxel in the transformed 
   %  volume back into the original volume. If the backprojected voxel
   %  in original volume is within its boundary, the intensity of that
   %  voxel can be used by the cursor location in the transformed volume.
   %
   %  First, we traverse along Z axis of transformed volume voxel by voxel
   %
   for z = 1:new_dim(3)

      if verbose & ~mod(z,10)
         fprintf('%.2f percent is done.\n', 100*z/new_dim(3));
      end

      %  We need to find out the mapping from voxel in the transformed
      %  volume (new_XYZvox) to voxel in the original volume (old_XYZvox)
      %
      %  The following equation works, because they all equal to XYZmm:
      %  new_R*(new_XYZvox-1) + new_T  ==  old_R*(old_XYZvox-1) + old_T
      %
      %  We can use modified new_M1 & old_M1 to substitute new_M & old_M
      %      new_M1 * new_XYZvox       ==       old_M1 * old_XYZvox
      %
      %  where: M1 = M;   M1(:,4) = M(:,4) - sum(M(:,1:3),2);
      %  and:             M(:,4) == [T; 1] == sum(M1,2)
      %
      %  Therefore:   old_XYZvox = old_M1 \ new_M1 * new_XYZvox;
      %
      %  Since we are traverse Z axis, and   new_XYZvox   is replaced
      %  by   mask_Z * new_XYZvox, the above formula can be rewritten
      %  as:    old_XYZvox = old_M1 \ new_M1 * mask_Z * new_XYZvox;
      %
      %  i.e. we find the mapping from new_XYZvox to old_XYZvox:
      %  M = old_M1 \ new_M1 * mask_Z;
      %
      %  First, compute modified old_M1 & new_M1
      %
      old_M1 = old_M;   old_M1(:,4) = old_M(:,4) - sum(old_M(:,1:3),2);
      new_M1 = new_M;   new_M1(:,4) = new_M(:,4) - sum(new_M(:,1:3),2);

      %  Then, apply unit increment of mask_Z(3,4) to simulate the
      %  cursor movement
      %
      mask_Z(3,4) = z;

      %  Here is the mapping from new_XYZvox to old_XYZvox
      %
      M = old_M1 \ new_M1 * mask_Z;

      switch method
      case 1
         new_img(:,:,z) = trilinear(old_img, new_dim, old_dim, M, bg);
      case 2
         new_img(:,:,z) = nearest_neighbor(old_img, new_dim, old_dim, M, bg);
      case 3
         new_img(:,:,z) = bresenham(old_img, new_dim, old_dim, M, bg);
      end

   end;			% for z

   if ndims(old_img) == 2
      new_M(3,:) = [];
      new_M(:,3) = [];
   end

   return;					% affine


%--------------------------------------------------------------------
function img_slice = trilinear(img, dim1, dim2, M, bg)

   img_slice = zeros(dim1(1:2));
   TINY = 5e-2;					% tolerance

   %  Dimension of transformed 3D volume
   %
   xdim1 = dim1(1);
   ydim1 = dim1(2);

   %  Dimension of original 3D volume
   %
   xdim2 = dim2(1);
   ydim2 = dim2(2);
   zdim2 = dim2(3);

   %  initialize new_Y accumulation
   %
   Y2X = 0;
   Y2Y = 0;
   Y2Z = 0;

   for y = 1:ydim1

      %  increment of new_Y accumulation
      %
      Y2X = Y2X + M(1,2);		% new_Y to old_X
      Y2Y = Y2Y + M(2,2);		% new_Y to old_Y
      Y2Z = Y2Z + M(3,2);		% new_Y to old_Z

      %  backproject new_Y accumulation and translation to old_XYZ
      %
      old_X = Y2X + M(1,4);
      old_Y = Y2Y + M(2,4);
      old_Z = Y2Z + M(3,4);

      for x = 1:xdim1

         %  accumulate the increment of new_X, and apply it
         %  to the backprojected old_XYZ
         %
         old_X = M(1,1) + old_X  ;
         old_Y = M(2,1) + old_Y  ;
         old_Z = M(3,1) + old_Z  ;

         %  within boundary of original image
         %
         if (	old_X > 1-TINY & old_X < xdim2+TINY & ...
		old_Y > 1-TINY & old_Y < ydim2+TINY & ...
		old_Z > 1-TINY & old_Z < zdim2+TINY	)

            %  Calculate distance of old_XYZ to its neighbors for
            %  weighted intensity average
            %
            dx = old_X - floor(old_X);
            dy = old_Y - floor(old_Y);
            dz = old_Z - floor(old_Z);

            x000 = floor(old_X);
            x100 = x000 + 1;

            if floor(old_X) < 1
               x000 = 1;
               x100 = x000;
            elseif floor(old_X) > xdim2-1
               x000 = xdim2;
               x100 = x000;
            end

            x010 = x000;
            x001 = x000;
            x011 = x000;

            x110 = x100;
            x101 = x100;
            x111 = x100;

            y000 = floor(old_Y);
            y010 = y000 + 1;

            if floor(old_Y) < 1
               y000 = 1;
               y100 = y000;
            elseif floor(old_Y) > ydim2-1
               y000 = ydim2;
               y010 = y000;
            end

            y100 = y000;
            y001 = y000;
            y101 = y000;

            y110 = y010;
            y011 = y010;
            y111 = y010;

            z000 = floor(old_Z);
            z001 = z000 + 1;

            if floor(old_Z) < 1
               z000 = 1;
               z001 = z000;
            elseif floor(old_Z) > zdim2-1
               z000 = zdim2;
               z001 = z000;
            end

            z100 = z000;
            z010 = z000;
            z110 = z000;

            z101 = z001;
            z011 = z001;
            z111 = z001;

            x010 = x000;
            x001 = x000;
            x011 = x000;

            x110 = x100;
            x101 = x100;
            x111 = x100;

            v000 = double(img(x000, y000, z000));
            v010 = double(img(x010, y010, z010));
            v001 = double(img(x001, y001, z001));
            v011 = double(img(x011, y011, z011));

            v100 = double(img(x100, y100, z100));
            v110 = double(img(x110, y110, z110));
            v101 = double(img(x101, y101, z101));
            v111 = double(img(x111, y111, z111));

            img_slice(x,y) = v000*(1-dx)*(1-dy)*(1-dz) + ...
               v010*(1-dx)*dy*(1-dz) + ...
               v001*(1-dx)*(1-dy)*dz + ...
               v011*(1-dx)*dy*dz + ...
               v100*dx*(1-dy)*(1-dz) + ...
               v110*dx*dy*(1-dz) + ...
               v101*dx*(1-dy)*dz + ...
               v111*dx*dy*dz;

         else
            img_slice(x,y) = bg;

         end	% if boundary

      end	% for x
   end		% for y

   return;					% trilinear


%--------------------------------------------------------------------
function img_slice = nearest_neighbor(img, dim1, dim2, M, bg)

   img_slice = zeros(dim1(1:2));

   %  Dimension of transformed 3D volume
   %
   xdim1 = dim1(1);
   ydim1 = dim1(2);

   %  Dimension of original 3D volume
   %
   xdim2 = dim2(1);
   ydim2 = dim2(2);
   zdim2 = dim2(3);

   %  initialize new_Y accumulation
   %
   Y2X = 0;
   Y2Y = 0;
   Y2Z = 0;

   for y = 1:ydim1

      %  increment of new_Y accumulation
      %
      Y2X = Y2X + M(1,2);		% new_Y to old_X
      Y2Y = Y2Y + M(2,2);		% new_Y to old_Y
      Y2Z = Y2Z + M(3,2);		% new_Y to old_Z

      %  backproject new_Y accumulation and translation to old_XYZ
      %
      old_X = Y2X + M(1,4);
      old_Y = Y2Y + M(2,4);
      old_Z = Y2Z + M(3,4);

      for x = 1:xdim1

         %  accumulate the increment of new_X and apply it
         %  to the backprojected old_XYZ
         %
         old_X = M(1,1) + old_X  ;
         old_Y = M(2,1) + old_Y  ;
         old_Z = M(3,1) + old_Z  ;

         xi = round(old_X);
         yi = round(old_Y);
         zi = round(old_Z);

         %  within boundary of original image
         %
         if (	xi >= 1 & xi <= xdim2 & ...
		yi >= 1 & yi <= ydim2 & ...
		zi >= 1 & zi <= zdim2	)

            img_slice(x,y) = img(xi,yi,zi);

         else
            img_slice(x,y) = bg;

         end	% if boundary

      end	% for x
   end		% for y

   return;					% nearest_neighbor


%--------------------------------------------------------------------
function img_slice = bresenham(img, dim1, dim2, M, bg)

   img_slice = zeros(dim1(1:2));

   %  Dimension of transformed 3D volume
   %
   xdim1 = dim1(1);
   ydim1 = dim1(2);

   %  Dimension of original 3D volume
   %
   xdim2 = dim2(1);
   ydim2 = dim2(2);
   zdim2 = dim2(3);

   for y = 1:ydim1

      start_old_XYZ = round(M*[0     y 0 1]');
      end_old_XYZ   = round(M*[xdim1 y 0 1]');

      [X Y Z] = bresenham_line3d(start_old_XYZ, end_old_XYZ);

      %  line error correction
      %
%      del = end_old_XYZ - start_old_XYZ;
 %     del_dom = max(del);
  %    idx_dom = find(del==del_dom);
   %   idx_dom = idx_dom(1);
    %  idx_other = [1 2 3];
     % idx_other(idx_dom) = [];
      %del_x1 = del(idx_other(1));
%      del_x2 = del(idx_other(2));
 %     line_slope = sqrt((del_x1/del_dom)^2 + (del_x2/del_dom)^2 + 1);
  %    line_error = line_slope - 1;
% line error correction removed because it is too slow

      for x = 1:xdim1

         %  rescale ratio
         %
         i = round(x * length(X) / xdim1);

         if i < 1
            i = 1;
         elseif i > length(X)
            i = length(X);
         end

         xi = X(i);
         yi = Y(i);
         zi = Z(i);

         %  within boundary of the old XYZ space
         %
         if (	xi >= 1 & xi <= xdim2 & ...
		yi >= 1 & yi <= ydim2 & ...
		zi >= 1 & zi <= zdim2	)

            img_slice(x,y) = img(xi,yi,zi);

%            if line_error > 1
 %              x = x + 1;

%               if x <= xdim1
 %                 img_slice(x,y) = img(xi,yi,zi);
  %                line_error = line_slope - 1;
   %            end
    %        end		% if line_error
% line error correction removed because it is too slow

         else
            img_slice(x,y) = bg;

         end	% if boundary

      end	% for x
   end		% for y

   return;					% bresenham
