# Supplementary material for: The successive projection algorithm as an initialization method for brain tumor segmentation using non-negative matrix factorization
Source: PLoS One. 2017 Aug 28;12(8):e0180268. doi: 10.1371/journal.pone.0180268 (PMC5573288; doi:10.1371/journal.pone.0180268)
Supplement: S1 File — The software code used within the study has been made available in the file S1_File.zip, along with one patient’s anonymized dataset. Interested researchers may run the code on this examplary dataset. The code has been written in matlab. After unzipping the file, please consult the file README_Code.docx on how to run an NMF analysis and validate the segmentation result. (ZIP) [file pone.0180268.s001.zip › S1_file/Code/NIFTI_tools/clip_nii.m]

%  CLIP_NII: Clip the NIfTI volume from any of the 6 sides
%
%  Usage:	nii = clip_nii(nii, [option])
%
%  Inputs:
%
%  nii - NIfTI volume.
%
%  option - struct instructing how many voxel to be cut from which side.
%
%	option.cut_from_L = ( number of voxel )
%	option.cut_from_R = ( number of voxel )
%	option.cut_from_P = ( number of voxel )
%	option.cut_from_A = ( number of voxel )
%	option.cut_from_I = ( number of voxel )
%	option.cut_from_S = ( number of voxel )
%
%	Options description in detail:
%	==============================
%
%	cut_from_L: Number of voxels from Left side will be clipped.
%
%	cut_from_R: Number of voxels from Right side will be clipped.
%
%	cut_from_P: Number of voxels from Posterior side will be clipped.
%
%	cut_from_A: Number of voxels from Anterior side will be clipped.
%
%	cut_from_I: Number of voxels from Inferior side will be clipped.
%
%	cut_from_S: Number of voxels from Superior side will be clipped.
%
%  NIfTI data format can be found on: http://nifti.nimh.nih.gov
%
%  - Jimmy Shen (jimmy@rotman-baycrest.on.ca)
%
function nii = clip_nii(nii, opt)

   dims = abs(nii.hdr.dime.dim(2:4));
   origin = abs(nii.hdr.hist.originator(1:3));

   if isempty(origin) | all(origin == 0)		% according to SPM
      origin = round((dims+1)/2);
   end

   cut_from_L = 0;
   cut_from_R = 0;
   cut_from_P = 0;
   cut_from_A = 0;
   cut_from_I = 0;
   cut_from_S = 0;

   if nargin > 1 & ~isempty(opt)
      if ~isstruct(opt)
         error('option argument should be a struct');
      end

      if isfield(opt,'cut_from_L')
         cut_from_L = round(opt.cut_from_L);

         if cut_from_L >= origin(1) | cut_from_L < 0
            error('cut_from_L cannot be negative or cut beyond originator');
         end
      end

      if isfield(opt,'cut_from_P')
         cut_from_P = round(opt.cut_from_P);

         if cut_from_P >= origin(2) | cut_from_P < 0
            error('cut_from_P cannot be negative or cut beyond originator');
         end
      end

      if isfield(opt,'cut_from_I')
         cut_from_I = round(opt.cut_from_I);

         if cut_from_I >= origin(3) | cut_from_I < 0
            error('cut_from_I cannot be negative or cut beyond originator');
         end
      end

      if isfield(opt,'cut_from_R')
         cut_from_R = round(opt.cut_from_R);

         if cut_from_R > dims(1)-origin(1) | cut_from_R < 0
            error('cut_from_R cannot be negative or cut beyond originator');
         end
      end

      if isfield(opt,'cut_from_A')
         cut_from_A = round(opt.cut_from_A);

         if cut_from_A > dims(2)-origin(2) | cut_from_A < 0
            error('cut_from_A cannot be negative or cut beyond originator');
         end
      end

      if isfield(opt,'cut_from_S')
         cut_from_S = round(opt.cut_from_S);

         if cut_from_S > dims(3)-origin(3) | cut_from_S < 0
            error('cut_from_S cannot be negative or cut beyond originator');
         end
      end
   end

   nii = make_nii(nii.img( (cut_from_L+1) : (dims(1)-cut_from_R), ...
			   (cut_from_P+1) : (dims(2)-cut_from_A), ...
			   (cut_from_I+1) : (dims(3)-cut_from_S), ...
			   :,:,:,:,:), nii.hdr.dime.pixdim(2:4), ...
	[origin(1)-cut_from_L origin(2)-cut_from_P origin(3)-cut_from_I], ...
	nii.hdr.dime.datatype, nii.hdr.hist.descrip);

   return;
