# Supplementary material for: The successive projection algorithm as an initialization method for brain tumor segmentation using non-negative matrix factorization
Source: PLoS One. 2017 Aug 28;12(8):e0180268. doi: 10.1371/journal.pone.0180268 (PMC5573288; doi:10.1371/journal.pone.0180268)
Supplement: S1 File — The software code used within the study has been made available in the file S1_File.zip, along with one patient’s anonymized dataset. Interested researchers may run the code on this examplary dataset. The code has been written in matlab. After unzipping the file, please consult the file README_Code.docx on how to run an NMF analysis and validate the segmentation result. (ZIP) [file pone.0180268.s001.zip › S1_file/Code/NIFTI_tools/collapse_nii_scan.m]

%  Collapse multiple single-scan NIFTI files into a multiple-scan NIFTI file
%
%  Usage: collapse_nii_scan(scan_file_pattern, [collapsed_fileprefix], [scan_file_folder])
%
%  Here, scan_file_pattern should look like: 'myscan_0*.img'
%  If collapsed_fileprefix is omit, 'multi_scan' will be used
%  If scan_file_folder is omit, current file folder will be used
%
%  The order of volumes in the collapsed file will be the order of 
%  corresponding filenames for those selected scan files.
%
%  NIFTI data format can be found on: http://nifti.nimh.nih.gov
%
%  - Jimmy Shen (jimmy@rotman-baycrest.on.ca)
%
function collapse_nii_scan(scan_pattern, fileprefix, scan_path)

   if ~exist('fileprefix','var')
      fileprefix = 'multi_scan';
   else
      [tmp fileprefix] = fileparts(fileprefix);
   end

   if ~exist('scan_path','var'), scan_path = pwd; end
   pnfn = fullfile(scan_path, scan_pattern);

   file_lst = dir(pnfn);
   flist = {file_lst.name};
   flist = flist(:);
   filename = flist{1};

   v = version;

   %  Check file extension. If .gz, unpack it into temp folder
   %
   if strcmp(filename(end-2:end), '.gz')

      if ~strcmp(filename(end-6:end), '.img.gz') & ...
	 ~strcmp(filename(end-6:end), '.hdr.gz') & ...
	 ~strcmp(filename(end-6:end), '.nii.gz')

         error('Please check filename.');
      end

      if str2num(v(1:3)) < 7.1 | ~usejava('jvm')
         error('Please use MATLAB 7.1 (with java) and above, or run gunzip outside MATLAB.');
      else
         gzFile = 1;
      end
   else
      if ~strcmp(filename(end-3:end), '.img') & ...
	 ~strcmp(filename(end-3:end), '.hdr') & ...
	 ~strcmp(filename(end-3:end), '.nii')

         error('Please check filename.');
      end
   end

   nii = load_untouch_nii(fullfile(scan_path,filename));
   nii.hdr.dime.dim(5) = length(flist);

   if nii.hdr.dime.dim(1) < 4
      nii.hdr.dime.dim(1) = 4;
   end

   hdr = nii.hdr;
   filetype = nii.filetype;

   if isfield(nii,'ext') & ~isempty(nii.ext)
      ext = nii.ext;
      [ext, esize_total] = verify_nii_ext(ext);
   else
      ext = [];
   end

   switch double(hdr.dime.datatype),
   case   1,
      hdr.dime.bitpix = int16(1 ); precision = 'ubit1';
   case   2,
      hdr.dime.bitpix = int16(8 ); precision = 'uint8';
   case   4,
      hdr.dime.bitpix = int16(16); precision = 'int16';
   case   8,
      hdr.dime.bitpix = int16(32); precision = 'int32';
   case  16,
      hdr.dime.bitpix = int16(32); precision = 'float32';
   case  32,
      hdr.dime.bitpix = int16(64); precision = 'float32';
   case  64,
      hdr.dime.bitpix = int16(64); precision = 'float64';
   case 128,
      hdr.dime.bitpix = int16(24); precision = 'uint8';
   case 256 
      hdr.dime.bitpix = int16(8 ); precision = 'int8';
   case 512 
      hdr.dime.bitpix = int16(16); precision = 'uint16';
   case 768 
      hdr.dime.bitpix = int16(32); precision = 'uint32';
   case 1024
      hdr.dime.bitpix = int16(64); precision = 'int64';
   case 1280
      hdr.dime.bitpix = int16(64); precision = 'uint64';
   case 1792,
      hdr.dime.bitpix = int16(128); precision = 'float64';
   otherwise
      error('This datatype is not supported');
   end

   if filetype == 2
      fid = fopen(sprintf('%s.nii',fileprefix),'w');
      
      if fid < 0,
         msg = sprintf('Cannot open file %s.nii.',fileprefix);
         error(msg);
      end
      
      hdr.dime.vox_offset = 352;

      if ~isempty(ext)
         hdr.dime.vox_offset = hdr.dime.vox_offset + esize_total;
      end

      hdr.hist.magic = 'n+1';
      save_untouch_nii_hdr(hdr, fid);

      if ~isempty(ext)
         save_nii_ext(ext, fid);
      end
   elseif filetype == 1
      fid = fopen(sprintf('%s.hdr',fileprefix),'w');
      
      if fid < 0,
         msg = sprintf('Cannot open file %s.hdr.',fileprefix);
         error(msg);
      end
      
      hdr.dime.vox_offset = 0;
      hdr.hist.magic = 'ni1';
      save_untouch_nii_hdr(hdr, fid);

      if ~isempty(ext)
         save_nii_ext(ext, fid);
      end
      
      fclose(fid);
      fid = fopen(sprintf('%s.img',fileprefix),'w');
   else
      fid = fopen(sprintf('%s.hdr',fileprefix),'w');
      
      if fid < 0,
         msg = sprintf('Cannot open file %s.hdr.',fileprefix);
         error(msg);
      end
      
      save_untouch0_nii_hdr(hdr, fid);
      
      fclose(fid);
      fid = fopen(sprintf('%s.img',fileprefix),'w');
   end

   if filetype == 2 & isempty(ext)
      skip_bytes = double(hdr.dime.vox_offset) - 348;
   else
      skip_bytes = 0;
   end

   if skip_bytes
      fwrite(fid, zeros(1,skip_bytes), 'uint8');
   end

   glmax = -inf;
   glmin = inf;

   for i = 1:length(flist)
      nii = load_untouch_nii(fullfile(scan_path,flist{i}));

      if double(hdr.dime.datatype) == 128

         %  RGB planes are expected to be in the 4th dimension of nii.img
         %
         if(size(nii.img,4)~=3)
            error(['The NII structure does not appear to have 3 RGB color planes in the 4th dimension']);
         end

         nii.img = permute(nii.img, [4 1 2 3 5 6 7 8]);
      end

      %  For complex float32 or complex float64, voxel values
      %  include [real, imag]
      %
      if hdr.dime.datatype == 32 | hdr.dime.datatype == 1792
         real_img = real(nii.img(:))';
         nii.img = imag(nii.img(:))';
         nii.img = [real_img; nii.img];
      end

      if nii.hdr.dime.glmax > glmax
         glmax = nii.hdr.dime.glmax;
      end

      if nii.hdr.dime.glmin < glmin
         glmin = nii.hdr.dime.glmin;
      end

      fwrite(fid, nii.img, precision);
   end

   hdr.dime.glmax = round(glmax);
   hdr.dime.glmin = round(glmin);

   if filetype == 2
      fseek(fid, 140, 'bof');
      fwrite(fid, hdr.dime.glmax, 'int32');
      fwrite(fid, hdr.dime.glmin, 'int32');
   elseif filetype == 1
      fid2 = fopen(sprintf('%s.hdr',fileprefix),'w');

      if fid2 < 0,
         msg = sprintf('Cannot open file %s.hdr.',fileprefix);
         error(msg);
      end

      save_untouch_nii_hdr(hdr, fid2);

      if ~isempty(ext)
         save_nii_ext(ext, fid2);
      end

      fclose(fid2);
   else
      fid2 = fopen(sprintf('%s.hdr',fileprefix),'w');

      if fid2 < 0,
         msg = sprintf('Cannot open file %s.hdr.',fileprefix);
         error(msg);
      end

      save_untouch0_nii_hdr(hdr, fid2);

      fclose(fid2);
   end

   fclose(fid);

   %  gzip output file if requested
   %
   if exist('gzFile', 'var')
      if filetype == 1
         gzip([fileprefix, '.img']);
         delete([fileprefix, '.img']);
         gzip([fileprefix, '.hdr']);
         delete([fileprefix, '.hdr']);
      elseif filetype == 2
         gzip([fileprefix, '.nii']);
         delete([fileprefix, '.nii']);
      end;
   end;

   return;					% collapse_nii_scan
