# Supplementary material for: The successive projection algorithm as an initialization method for brain tumor segmentation using non-negative matrix factorization
Source: PLoS One. 2017 Aug 28;12(8):e0180268. doi: 10.1371/journal.pone.0180268 (PMC5573288; doi:10.1371/journal.pone.0180268)
Supplement: S1 File — The software code used within the study has been made available in the file S1_File.zip, along with one patient’s anonymized dataset. Interested researchers may run the code on this examplary dataset. The code has been written in matlab. After unzipping the file, please consult the file README_Code.docx on how to run an NMF analysis and validate the segmentation result. (ZIP) [file pone.0180268.s001.zip › S1_file/Code/NIFTI_tools/expand_nii_scan.m]

%  Expand a multiple-scan NIFTI file into multiple single-scan NIFTI files
%
%  Usage: expand_nii_scan(multi_scan_filename, [img_idx], [path_to_save])
%
%  NIFTI data format can be found on: http://nifti.nimh.nih.gov
%
%  - Jimmy Shen (jimmy@rotman-baycrest.on.ca)
%
function expand_nii_scan(filename, img_idx, newpath)

   v = version;

   %  Check file extension. If .gz, unpack it into temp folder
   %
   if strcmp(filename(end-2:end), '.gz')

      if ~strcmp(filename(end-6:end), '.img.gz') & ...
	 ~strcmp(filename(end-6:end), '.hdr.gz') & ...
	 ~strcmp(filename(end-6:end), '.nii.gz')

         error('Please check filename.');
      end

      if str2num(v(1:3)) < 7.1 | ~usejava('jvm')
         error('Please use MATLAB 7.1 (with java) and above, or run gunzip outside MATLAB.');
      else
         gzFile = 1;
      end
   end

   if ~exist('newpath','var') | isempty(newpath), newpath = pwd; end
   if ~exist('img_idx','var') | isempty(img_idx), img_idx = 1:get_nii_frame(filename); end

   for i=img_idx
      nii_i = load_untouch_nii(filename, i);

      fn = [nii_i.fileprefix '_' sprintf('%04d',i)];
      pnfn = fullfile(newpath, fn);

      if exist('gzFile', 'var')
         pnfn = [pnfn '.nii.gz'];
      end

      save_untouch_nii(nii_i, pnfn);
   end

   return;					% expand_nii_scan
