# Supplementary material for: The successive projection algorithm as an initialization method for brain tumor segmentation using non-negative matrix factorization
Source: PLoS One. 2017 Aug 28;12(8):e0180268. doi: 10.1371/journal.pone.0180268 (PMC5573288; doi:10.1371/journal.pone.0180268)
Supplement: S1 File — The software code used within the study has been made available in the file S1_File.zip, along with one patient’s anonymized dataset. Interested researchers may run the code on this examplary dataset. The code has been written in matlab. After unzipping the file, please consult the file README_Code.docx on how to run an NMF analysis and validate the segmentation result. (ZIP) [file pone.0180268.s001.zip › S1_file/Code/NIFTI_tools/flip_lr.m]

%  When you load any ANALYZE or NIfTI file with 'load_nii.m', and view
%  it with 'view_nii.m', you may find that the image is L-R flipped.
%  This is because of the confusion of radiological and neurological
%  convention in the medical image before NIfTI format is adopted. You
%  can find more details from:
%
%  http://www.rotman-baycrest.on.ca/~jimmy/UseANALYZE.htm
%
%  Sometime, people even want to convert RAS (standard orientation) back
%  to LAS orientation to satisfy the legend programs or processes. This
%  program is only written for those purpose. So PLEASE BE VERY CAUTIOUS
%  WHEN USING THIS 'FLIP_LR.M' PROGRAM.
%
%  With 'flip_lr.m', you can convert any ANALYZE or NIfTI (no matter
%  3D or 4D) file to a flipped NIfTI file. This is implemented simply
%  by flipping the affine matrix in the NIfTI header. Since the L-R
%  orientation is determined there, so the image will be flipped.
%
%  Usage: flip_lr(original_fn, flipped_fn, [old_RGB],[tolerance],[preferredForm])
%
%  original_fn  -  filename of the original ANALYZE or NIfTI (3D or 4D) file
%
%  flipped_fn  -  filename of the L-R flipped NIfTI file
%
%  old_RGB (optional)  -  a scale number to tell difference of new RGB24
%	from old RGB24. New RGB24 uses RGB triple sequentially for each
%	voxel, like [R1 G1 B1 R2 G2 B2 ...]. Analyze 6.0 from AnalyzeDirect
%	uses old RGB24, in a way like [R1 R2 ... G1 G2 ... B1 B2 ...] for
%	each slices. If the image that you view is garbled, try to set 
%	old_RGB variable to 1 and try again, because it could be in
%	old RGB24. It will be set to 0, if it is default or empty.
%
%  tolerance (optional) - distortion allowed for non-orthogonal rotation
%	or shearing in NIfTI affine matrix. It will be set to 0.1 (10%),
%	if it is default or empty.
%
%  preferredForm (optional)  -  selects which transformation from voxels
%	to RAS coordinates; values are s,q,S,Q.  Lower case s,q indicate
%	"prefer sform or qform, but use others if preferred not present". 
%	Upper case indicate the program is forced to use the specificied
%	tranform or fail loading.  'preferredForm' will be 's', if it is
%	default or empty.	- Jeff Gunter
%
%  Example: flip_lr('avg152T1_LR_nifti.nii', 'flipped_lr.nii');
%           flip_lr('avg152T1_RL_nifti.nii', 'flipped_rl.nii');
%
%  You will find that 'avg152T1_LR_nifti.nii' and 'avg152T1_RL_nifti.nii'
%  are the same, and 'flipped_lr.nii' and 'flipped_rl.nii' are also the
%  the same, but they are L-R flipped from 'avg152T1_*'.
%
%  NIFTI data format can be found on: http://nifti.nimh.nih.gov
%
%  - Jimmy Shen (jimmy@rotman-baycrest.on.ca)
%
function flip_lr(original_fn, flipped_fn, old_RGB, tolerance, preferredForm)

   if ~exist('original_fn','var') | ~exist('flipped_fn','var')
      error('Usage: flip_lr(original_fn, flipped_fn, [old_RGB],[tolerance])');
   end

   if ~exist('old_RGB','var') | isempty(old_RGB)
      old_RGB = 0;
   end

   if ~exist('tolerance','var') | isempty(tolerance)
      tolerance = 0.1;
   end

   if ~exist('preferredForm','var') | isempty(preferredForm)
      preferredForm= 's';				% Jeff
   end

   nii = load_nii(original_fn, [], [], [], [], old_RGB, tolerance, preferredForm);
   M = diag(nii.hdr.dime.pixdim(2:5));
   M(1:3,4) = -M(1:3,1:3)*(nii.hdr.hist.originator(1:3)-1)';
   M(1,:) = -1*M(1,:);
   nii.hdr.hist.sform_code = 1;
   nii.hdr.hist.srow_x = M(1,:);
   nii.hdr.hist.srow_y = M(2,:);
   nii.hdr.hist.srow_z = M(3,:);
   save_nii(nii, flipped_fn);

   return;					% flip_lr
