# Supplementary material for: The successive projection algorithm as an initialization method for brain tumor segmentation using non-negative matrix factorization
Source: PLoS One. 2017 Aug 28;12(8):e0180268. doi: 10.1371/journal.pone.0180268 (PMC5573288; doi:10.1371/journal.pone.0180268)
Supplement: S1 File — The software code used within the study has been made available in the file S1_File.zip, along with one patient’s anonymized dataset. Interested researchers may run the code on this examplary dataset. The code has been written in matlab. After unzipping the file, please consult the file README_Code.docx on how to run an NMF analysis and validate the segmentation result. (ZIP) [file pone.0180268.s001.zip › S1_file/Code/NIFTI_tools/get_nii_frame.m]

%  Return time frame of a NIFTI dataset. Support both *.nii and 
%  *.hdr/*.img file extension. If file extension is not provided,
%  *.hdr/*.img will be used as default. 
%
%  It is a lightweighted "load_nii_hdr", and is equivalent to
%  hdr.dime.dim(5)
%  
%  Usage: [ total_scan ] = get_nii_frame(filename)
%
%  filename - NIFTI file name.
%
%  Returned values:
%
%  total_scan - total number of image scans for the time frame
%
%  NIFTI data format can be found on: http://nifti.nimh.nih.gov
%
%  - Jimmy Shen (jimmy@rotman-baycrest.on.ca)
%
function [ total_scan ] = get_nii_frame(filename)

   if ~exist('filename','var'),
      error('Usage: [ total_scan ] = get_nii_frame(filename)');
   end

   v = version;

   %  Check file extension. If .gz, unpack it into temp folder
   %
   if strcmp(filename(end-2:end), '.gz')

      if ~strcmp(filename(end-6:end), '.img.gz') & ...
	 ~strcmp(filename(end-6:end), '.hdr.gz') & ...
	 ~strcmp(filename(end-6:end), '.nii.gz')

         error('Please check filename.');
      end

      if str2num(v(1:3)) < 7.1 | ~usejava('jvm')
         error('Please use MATLAB 7.1 (with java) and above, or run gunzip outside MATLAB.');
      elseif strcmp(filename(end-6:end), '.img.gz')
         filename1 = filename;
         filename2 = filename;
         filename2(end-6:end) = '';
         filename2 = [filename2, '.hdr.gz'];

         tmpDir = tempname;
         mkdir(tmpDir);
         gzFileName = filename;

         filename1 = gunzip(filename1, tmpDir);
         filename2 = gunzip(filename2, tmpDir);
         filename = char(filename1);	% convert from cell to string
      elseif strcmp(filename(end-6:end), '.hdr.gz')
         filename1 = filename;
         filename2 = filename;
         filename2(end-6:end) = '';
         filename2 = [filename2, '.img.gz'];

         tmpDir = tempname;
         mkdir(tmpDir);
         gzFileName = filename;

         filename1 = gunzip(filename1, tmpDir);
         filename2 = gunzip(filename2, tmpDir);
         filename = char(filename1);	% convert from cell to string
      elseif strcmp(filename(end-6:end), '.nii.gz')
         tmpDir = tempname;
         mkdir(tmpDir);
         gzFileName = filename;
         filename = gunzip(filename, tmpDir);
         filename = char(filename);	% convert from cell to string
      end
   end

   fileprefix = filename;
   machine = 'ieee-le';
   new_ext = 0;

   if findstr('.nii',fileprefix) & strcmp(fileprefix(end-3:end), '.nii')
      new_ext = 1;
      fileprefix(end-3:end)='';
   end

   if findstr('.hdr',fileprefix) & strcmp(fileprefix(end-3:end), '.hdr')
      fileprefix(end-3:end)='';
   end

   if findstr('.img',fileprefix) & strcmp(fileprefix(end-3:end), '.img')
      fileprefix(end-3:end)='';
   end

   if new_ext
      fn = sprintf('%s.nii',fileprefix);

      if ~exist(fn)
         msg = sprintf('Cannot find file "%s.nii".', fileprefix);
         error(msg);
      end
   else
      fn = sprintf('%s.hdr',fileprefix);

      if ~exist(fn)
         msg = sprintf('Cannot find file "%s.hdr".', fileprefix);
         error(msg);
      end
   end

   fid = fopen(fn,'r',machine);
    
   if fid < 0,
      msg = sprintf('Cannot open file %s.',fn);
      error(msg);
   else
      hdr = read_header(fid);
      fclose(fid);
   end
   
   if hdr.sizeof_hdr ~= 348
      % first try reading the opposite endian to 'machine'
      switch machine,
      case 'ieee-le', machine = 'ieee-be';
      case 'ieee-be', machine = 'ieee-le';
      end
        
      fid = fopen(fn,'r',machine);
        
      if fid < 0,
         msg = sprintf('Cannot open file %s.',fn);
         error(msg);
      else
         hdr = read_header(fid);
         fclose(fid);
      end
   end

   if hdr.sizeof_hdr ~= 348
      % Now throw an error
      msg = sprintf('File "%s" is corrupted.',fn);
      error(msg);
   end

   total_scan = hdr.dim(5);

   %  Clean up after gunzip
   %
   if exist('gzFileName', 'var')
      rmdir(tmpDir,'s');
   end

   return;					% get_nii_frame


%---------------------------------------------------------------------
function [ dsr ] = read_header(fid)

    fseek(fid,0,'bof');
    dsr.sizeof_hdr    = fread(fid,1,'int32')';  % should be 348!

    fseek(fid,40,'bof');
    dsr.dim           = fread(fid,8,'int16')';

    return;					% read_header
