# Supplementary material for: The successive projection algorithm as an initialization method for brain tumor segmentation using non-negative matrix factorization
Source: PLoS One. 2017 Aug 28;12(8):e0180268. doi: 10.1371/journal.pone.0180268 (PMC5573288; doi:10.1371/journal.pone.0180268)
Supplement: S1 File — The software code used within the study has been made available in the file S1_File.zip, along with one patient’s anonymized dataset. Interested researchers may run the code on this examplary dataset. The code has been written in matlab. After unzipping the file, please consult the file README_Code.docx on how to run an NMF analysis and validate the segmentation result. (ZIP) [file pone.0180268.s001.zip › S1_file/Code/NIFTI_tools/load_nii.m]

%  Load NIFTI or ANALYZE dataset. Support both *.nii and *.hdr/*.img
%  file extension. If file extension is not provided, *.hdr/*.img will
%  be used as default.
%
%  A subset of NIFTI transform is included. For non-orthogonal rotation,
%  shearing etc., please use 'reslice_nii.m' to reslice the NIFTI file.
%  It will not cause negative effect, as long as you remember not to do
%  slice time correction after reslicing the NIFTI file. Output variable
%  nii will be in RAS orientation, i.e. X axis from Left to Right,
%  Y axis from Posterior to Anterior, and Z axis from Inferior to
%  Superior.
%  
%  Usage: nii = load_nii(filename, [img_idx], [dim5_idx], [dim6_idx], ...
%			[dim7_idx], [old_RGB], [tolerance], [preferredForm])
%  
%  filename  - 	NIFTI or ANALYZE file name.
%  
%  img_idx (optional)  -  a numerical array of 4th dimension indices,
%	which is the indices of image scan volume. The number of images
%	scan volumes can be obtained from get_nii_frame.m, or simply
%	hdr.dime.dim(5). Only the specified volumes will be loaded. 
%	All available image volumes will be loaded, if it is default or
%	empty.
%
%  dim5_idx (optional)  -  a numerical array of 5th dimension indices.
%	Only the specified range will be loaded. All available range
%	will be loaded, if it is default or empty.
%
%  dim6_idx (optional)  -  a numerical array of 6th dimension indices.
%	Only the specified range will be loaded. All available range
%	will be loaded, if it is default or empty.
%
%  dim7_idx (optional)  -  a numerical array of 7th dimension indices.
%	Only the specified range will be loaded. All available range
%	will be loaded, if it is default or empty.
%
%  old_RGB (optional)  -  a scale number to tell difference of new RGB24
%	from old RGB24. New RGB24 uses RGB triple sequentially for each
%	voxel, like [R1 G1 B1 R2 G2 B2 ...]. Analyze 6.0 from AnalyzeDirect
%	uses old RGB24, in a way like [R1 R2 ... G1 G2 ... B1 B2 ...] for
%	each slices. If the image that you view is garbled, try to set 
%	old_RGB variable to 1 and try again, because it could be in
%	old RGB24. It will be set to 0, if it is default or empty.
%
%  tolerance (optional) - distortion allowed in the loaded image for any
%	non-orthogonal rotation or shearing of NIfTI affine matrix. If 
%	you set 'tolerance' to 0, it means that you do not allow any 
%	distortion. If you set 'tolerance' to 1, it means that you do 
%	not care any distortion. The image will fail to be loaded if it
%	can not be tolerated. The tolerance will be set to 0.1 (10%), if
%	it is default or empty.
%
%  preferredForm (optional)  -  selects which transformation from voxels
%	to RAS coordinates; values are s,q,S,Q.  Lower case s,q indicate
%	"prefer sform or qform, but use others if preferred not present". 
%	Upper case indicate the program is forced to use the specificied
%	tranform or fail loading.  'preferredForm' will be 's', if it is
%	default or empty.	- Jeff Gunter
%
%  Returned values:
%  
%  nii structure:
%
%	hdr -		struct with NIFTI header fields.
%
%	filetype -	Analyze format .hdr/.img (0); 
%			NIFTI .hdr/.img (1);
%			NIFTI .nii (2)
%
%	fileprefix - 	NIFTI filename without extension.
%
%	machine - 	machine string variable.
%
%	img - 		3D (or 4D) matrix of NIFTI data.
%
%	original -	the original header before any affine transform.
%  
%  Part of this file is copied and modified from:
%  http://www.mathworks.com/matlabcentral/fileexchange/1878-mri-analyze-tools
%  
%  NIFTI data format can be found on: http://nifti.nimh.nih.gov
%  
%  - Jimmy Shen (jimmy@rotman-baycrest.on.ca)
%
function nii = load_nii(filename, img_idx, dim5_idx, dim6_idx, dim7_idx, ...
			old_RGB, tolerance, preferredForm)

   if ~exist('filename','var')
      error('Usage: nii = load_nii(filename, [img_idx], [dim5_idx], [dim6_idx], [dim7_idx], [old_RGB], [tolerance], [preferredForm])');
   end

   if ~exist('img_idx','var') | isempty(img_idx)
      img_idx = [];
   end

   if ~exist('dim5_idx','var') | isempty(dim5_idx)
      dim5_idx = [];
   end

   if ~exist('dim6_idx','var') | isempty(dim6_idx)
      dim6_idx = [];
   end

   if ~exist('dim7_idx','var') | isempty(dim7_idx)
      dim7_idx = [];
   end

   if ~exist('old_RGB','var') | isempty(old_RGB)
      old_RGB = 0;
   end

   if ~exist('tolerance','var') | isempty(tolerance)
      tolerance = 0.1;			% 10 percent
   end

   if ~exist('preferredForm','var') | isempty(preferredForm)
      preferredForm= 's';		% Jeff
   end

   v = version;

   %  Check file extension. If .gz, unpack it into temp folder
   %
   if strcmp(filename(end-2:end), '.gz')

      if ~strcmp(filename(end-6:end), '.img.gz') & ...
	 ~strcmp(filename(end-6:end), '.hdr.gz') & ...
	 ~strcmp(filename(end-6:end), '.nii.gz')

         error('Please check filename.');
      end

      if str2num(v(1:3)) < 7.1 | ~usejava('jvm')
         error('Please use MATLAB 7.1 (with java) and above, or run gunzip outside MATLAB.');
      elseif strcmp(filename(end-6:end), '.img.gz')
         filename1 = filename;
         filename2 = filename;
         filename2(end-6:end) = '';
         filename2 = [filename2, '.hdr.gz'];

         tmpDir = tempname;
         mkdir(tmpDir);
         gzFileName = filename;

         filename1 = gunzip(filename1, tmpDir);
         filename2 = gunzip(filename2, tmpDir);
         filename = char(filename1);	% convert from cell to string
      elseif strcmp(filename(end-6:end), '.hdr.gz')
         filename1 = filename;
         filename2 = filename;
         filename2(end-6:end) = '';
         filename2 = [filename2, '.img.gz'];

         tmpDir = tempname;
         mkdir(tmpDir);
         gzFileName = filename;

         filename1 = gunzip(filename1, tmpDir);
         filename2 = gunzip(filename2, tmpDir);
         filename = char(filename1);	% convert from cell to string
      elseif strcmp(filename(end-6:end), '.nii.gz')
         tmpDir = tempname;
         mkdir(tmpDir);
         gzFileName = filename;
         filename = gunzip(filename, tmpDir);
         filename = char(filename);	% convert from cell to string
      end
   end

   %  Read the dataset header
   %
   [nii.hdr,nii.filetype,nii.fileprefix,nii.machine] = load_nii_hdr(filename);

   %  Read the header extension
   %
%   nii.ext = load_nii_ext(filename);

   %  Read the dataset body
   %
   [nii.img,nii.hdr] = load_nii_img(nii.hdr,nii.filetype,nii.fileprefix, ...
		nii.machine,img_idx,dim5_idx,dim6_idx,dim7_idx,old_RGB);

   %  Perform some of sform/qform transform
   %
   nii = xform_nii(nii, tolerance, preferredForm);

   %  Clean up after gunzip
   %
   if exist('gzFileName', 'var')

      %  fix fileprefix so it doesn't point to temp location
      %
      nii.fileprefix = gzFileName(1:end-7);
      rmdir(tmpDir,'s');
   end

   return					% load_nii
