# Supplementary material for: The successive projection algorithm as an initialization method for brain tumor segmentation using non-negative matrix factorization
Source: PLoS One. 2017 Aug 28;12(8):e0180268. doi: 10.1371/journal.pone.0180268 (PMC5573288; doi:10.1371/journal.pone.0180268)
Supplement: S1 File — The software code used within the study has been made available in the file S1_File.zip, along with one patient’s anonymized dataset. Interested researchers may run the code on this examplary dataset. The code has been written in matlab. After unzipping the file, please consult the file README_Code.docx on how to run an NMF analysis and validate the segmentation result. (ZIP) [file pone.0180268.s001.zip › S1_file/Code/NIFTI_tools/load_nii_ext.m]

%  Load NIFTI header extension after its header is loaded using load_nii_hdr.
%
%  Usage: ext = load_nii_ext(filename)
%
%  filename - NIFTI file name.
%
%  Returned values:
%
%  ext - Structure of NIFTI header extension, which includes num_ext,
%       and all the extended header sections in the header extension.
%       Each extended header section will have its esize, ecode, and
%       edata, where edata can be plain text, xml, or any raw data
%       that was saved in the extended header section.
%
%  NIFTI data format can be found on: http://nifti.nimh.nih.gov
%
%  - Jimmy Shen (jimmy@rotman-baycrest.on.ca)
%
function ext = load_nii_ext(filename)

   if ~exist('filename','var'),
      error('Usage: ext = load_nii_ext(filename)');
   end


   v = version;

   %  Check file extension. If .gz, unpack it into temp folder
   %
   if strcmp(filename(end-2:end), '.gz')

      if ~strcmp(filename(end-6:end), '.img.gz') & ...
	 ~strcmp(filename(end-6:end), '.hdr.gz') & ...
	 ~strcmp(filename(end-6:end), '.nii.gz')

         error('Please check filename.');
      end

      if str2num(v(1:3)) < 7.1 | ~usejava('jvm')
         error('Please use MATLAB 7.1 (with java) and above, or run gunzip outside MATLAB.');
      elseif strcmp(filename(end-6:end), '.img.gz')
         filename1 = filename;
         filename2 = filename;
         filename2(end-6:end) = '';
         filename2 = [filename2, '.hdr.gz'];

         tmpDir = tempname;
         mkdir(tmpDir);
         gzFileName = filename;

         filename1 = gunzip(filename1, tmpDir);
         filename2 = gunzip(filename2, tmpDir);
         filename = char(filename1);	% convert from cell to string
      elseif strcmp(filename(end-6:end), '.hdr.gz')
         filename1 = filename;
         filename2 = filename;
         filename2(end-6:end) = '';
         filename2 = [filename2, '.img.gz'];

         tmpDir = tempname;
         mkdir(tmpDir);
         gzFileName = filename;

         filename1 = gunzip(filename1, tmpDir);
         filename2 = gunzip(filename2, tmpDir);
         filename = char(filename1);	% convert from cell to string
      elseif strcmp(filename(end-6:end), '.nii.gz')
         tmpDir = tempname;
         mkdir(tmpDir);
         gzFileName = filename;
         filename = gunzip(filename, tmpDir);
         filename = char(filename);	% convert from cell to string
      end
   end

   machine = 'ieee-le';
   new_ext = 0;

   if findstr('.nii',filename) & strcmp(filename(end-3:end), '.nii')
      new_ext = 1;
      filename(end-3:end)='';
   end

   if findstr('.hdr',filename) & strcmp(filename(end-3:end), '.hdr')
      filename(end-3:end)='';
   end

   if findstr('.img',filename) & strcmp(filename(end-3:end), '.img')
      filename(end-3:end)='';
   end

   if new_ext
      fn = sprintf('%s.nii',filename);

      if ~exist(fn)
         msg = sprintf('Cannot find file "%s.nii".', filename);
         error(msg);
      end
   else
      fn = sprintf('%s.hdr',filename);

      if ~exist(fn)
         msg = sprintf('Cannot find file "%s.hdr".', filename);
         error(msg);
      end
   end

   fid = fopen(fn,'r',machine);
   vox_offset = 0;
    
   if fid < 0,
      msg = sprintf('Cannot open file %s.',fn);
      error(msg);
   else
      fseek(fid,0,'bof');

      if fread(fid,1,'int32') == 348
         if new_ext
            fseek(fid,108,'bof');
            vox_offset = fread(fid,1,'float32');
         end

         ext = read_extension(fid, vox_offset);
         fclose(fid);
      else
         fclose(fid);

         %  first try reading the opposite endian to 'machine'
         %
         switch machine,
         case 'ieee-le', machine = 'ieee-be';
         case 'ieee-be', machine = 'ieee-le';
         end

         fid = fopen(fn,'r',machine);

         if fid < 0,
            msg = sprintf('Cannot open file %s.',fn);
            error(msg);
         else
            fseek(fid,0,'bof');

            if fread(fid,1,'int32') ~= 348

               %  Now throw an error
               %
               msg = sprintf('File "%s" is corrupted.',fn);
               error(msg);
            end

            if new_ext
               fseek(fid,108,'bof');
               vox_offset = fread(fid,1,'float32');
            end

            ext = read_extension(fid, vox_offset);
            fclose(fid);
         end
      end
   end


   %  Clean up after gunzip
   %
   if exist('gzFileName', 'var')
      rmdir(tmpDir,'s');
   end


   return                                       % load_nii_ext


%---------------------------------------------------------------------
function ext = read_extension(fid, vox_offset)

   ext = [];

   if vox_offset
      end_of_ext = vox_offset;
   else
      fseek(fid, 0, 'eof');
      end_of_ext = ftell(fid);
   end

   if end_of_ext > 352
      fseek(fid, 348, 'bof');
      ext.extension = fread(fid,4)';
   end

   if isempty(ext) | ext.extension(1) == 0
      ext = [];
      return;
   end

   i = 1;

   while(ftell(fid) < end_of_ext)
      ext.section(i).esize = fread(fid,1,'int32');
      ext.section(i).ecode = fread(fid,1,'int32');
      ext.section(i).edata = char(fread(fid,ext.section(i).esize-8)');
      i = i + 1;
   end

   ext.num_ext = length(ext.section);

   return                                               % read_extension
