# Supplementary material for: The successive projection algorithm as an initialization method for brain tumor segmentation using non-negative matrix factorization
Source: PLoS One. 2017 Aug 28;12(8):e0180268. doi: 10.1371/journal.pone.0180268 (PMC5573288; doi:10.1371/journal.pone.0180268)
Supplement: S1 File — The software code used within the study has been made available in the file S1_File.zip, along with one patient’s anonymized dataset. Interested researchers may run the code on this examplary dataset. The code has been written in matlab. After unzipping the file, please consult the file README_Code.docx on how to run an NMF analysis and validate the segmentation result. (ZIP) [file pone.0180268.s001.zip › S1_file/Code/NIFTI_tools/load_untouch0_nii_hdr.m]

%  internal function

%  - Jimmy Shen (jimmy@rotman-baycrest.on.ca)

function hdr = load_nii_hdr(fileprefix, machine)

   fn = sprintf('%s.hdr',fileprefix);
   fid = fopen(fn,'r',machine);
    
   if fid < 0,
      msg = sprintf('Cannot open file %s.',fn);
      error(msg);
   else
      fseek(fid,0,'bof');
      hdr = read_header(fid);
      fclose(fid);
   end

   return					% load_nii_hdr


%---------------------------------------------------------------------
function [ dsr ] = read_header(fid)

        %  Original header structures
	%  struct dsr
	%       { 
	%       struct header_key hk;            /*   0 +  40       */
	%       struct image_dimension dime;     /*  40 + 108       */
	%       struct data_history hist;        /* 148 + 200       */
	%       };                               /* total= 348 bytes*/

    dsr.hk   = header_key(fid);
    dsr.dime = image_dimension(fid);
    dsr.hist = data_history(fid);

    return					% read_header


%---------------------------------------------------------------------
function [ hk ] = header_key(fid)

    fseek(fid,0,'bof');
    
	%  Original header structures	
	%  struct header_key                     /* header key      */ 
	%       {                                /* off + size      */
	%       int sizeof_hdr                   /*  0 +  4         */
	%       char data_type[10];              /*  4 + 10         */
	%       char db_name[18];                /* 14 + 18         */
	%       int extents;                     /* 32 +  4         */
	%       short int session_error;         /* 36 +  2         */
	%       char regular;                    /* 38 +  1         */
	%       char hkey_un0;                   /* 39 +  1 */
	%       };                               /* total=40 bytes  */
	%
	% int sizeof_header   Should be 348.
	% char regular        Must be 'r' to indicate that all images and 
	%                     volumes are the same size. 

    v6 = version;
    if str2num(v6(1))<6
       directchar = '*char';
    else
       directchar = 'uchar=>char';
    end
	
    hk.sizeof_hdr    = fread(fid, 1,'int32')';	% should be 348!
    hk.data_type     = deblank(fread(fid,10,directchar)');
    hk.db_name       = deblank(fread(fid,18,directchar)');
    hk.extents       = fread(fid, 1,'int32')';
    hk.session_error = fread(fid, 1,'int16')';
    hk.regular       = fread(fid, 1,directchar)';
    hk.hkey_un0      = fread(fid, 1,directchar)';
    
    return					% header_key


%---------------------------------------------------------------------
function [ dime ] = image_dimension(fid)

	%struct image_dimension
	%       {                                /* off + size      */
	%       short int dim[8];                /* 0 + 16          */
    %           /*
    %           dim[0]      Number of dimensions in database; usually 4. 
    %           dim[1]      Image X dimension;  number of *pixels* in an image row. 
    %           dim[2]      Image Y dimension;  number of *pixel rows* in slice. 
    %           dim[3]      Volume Z dimension; number of *slices* in a volume. 
    %           dim[4]      Time points; number of volumes in database
    %           */
	%       char vox_units[4];               /* 16 + 4          */
	%       char cal_units[8];               /* 20 + 8          */
	%       short int unused1;               /* 28 + 2          */
	%       short int datatype;              /* 30 + 2          */
	%       short int bitpix;                /* 32 + 2          */
	%       short int dim_un0;               /* 34 + 2          */
	%       float pixdim[8];                 /* 36 + 32         */
	%			/*
	%				pixdim[] specifies the voxel dimensions:
	%				pixdim[1] - voxel width, mm
	%				pixdim[2] - voxel height, mm
	%				pixdim[3] - slice thickness, mm
    %               pixdim[4] - volume timing, in msec
	%					..etc
	%			*/
	%       float vox_offset;                /* 68 + 4          */
	%       float roi_scale;                 /* 72 + 4          */
	%       float funused1;                  /* 76 + 4          */
	%       float funused2;                  /* 80 + 4          */
	%       float cal_max;                   /* 84 + 4          */
	%       float cal_min;                   /* 88 + 4          */
	%       int compressed;                  /* 92 + 4          */
	%       int verified;                    /* 96 + 4          */
	%       int glmax;                       /* 100 + 4         */
	%       int glmin;                       /* 104 + 4         */
	%       };                               /* total=108 bytes */

    v6 = version;
    if str2num(v6(1))<6
       directchar = '*char';
    else
       directchar = 'uchar=>char';
    end
	
    dime.dim        = fread(fid,8,'int16')';
    dime.vox_units  = deblank(fread(fid,4,directchar)');
    dime.cal_units  = deblank(fread(fid,8,directchar)');
    dime.unused1    = fread(fid,1,'int16')';
    dime.datatype   = fread(fid,1,'int16')';
    dime.bitpix     = fread(fid,1,'int16')';
    dime.dim_un0    = fread(fid,1,'int16')';
    dime.pixdim     = fread(fid,8,'float32')';
    dime.vox_offset = fread(fid,1,'float32')';
    dime.roi_scale  = fread(fid,1,'float32')';
    dime.funused1   = fread(fid,1,'float32')';
    dime.funused2   = fread(fid,1,'float32')';
    dime.cal_max    = fread(fid,1,'float32')';
    dime.cal_min    = fread(fid,1,'float32')';
    dime.compressed = fread(fid,1,'int32')';
    dime.verified   = fread(fid,1,'int32')';
    dime.glmax      = fread(fid,1,'int32')';
    dime.glmin      = fread(fid,1,'int32')';
        
    return					% image_dimension


%---------------------------------------------------------------------
function [ hist ] = data_history(fid)
        
	%struct data_history       
	%       {                                /* off + size      */
	%       char descrip[80];                /* 0 + 80          */
	%       char aux_file[24];               /* 80 + 24         */
	%       char orient;                     /* 104 + 1         */
	%       char originator[10];             /* 105 + 10        */
	%       char generated[10];              /* 115 + 10        */
	%       char scannum[10];                /* 125 + 10        */
	%       char patient_id[10];             /* 135 + 10        */
	%       char exp_date[10];               /* 145 + 10        */
	%       char exp_time[10];               /* 155 + 10        */
	%       char hist_un0[3];                /* 165 + 3         */
	%       int views                        /* 168 + 4         */
	%       int vols_added;                  /* 172 + 4         */
	%       int start_field;                 /* 176 + 4         */
	%       int field_skip;                  /* 180 + 4         */
	%       int omax;                        /* 184 + 4         */
	%       int omin;                        /* 188 + 4         */
	%       int smax;                        /* 192 + 4         */
	%       int smin;                        /* 196 + 4         */
	%       };                               /* total=200 bytes */

    v6 = version;
    if str2num(v6(1))<6
       directchar = '*char';
    else
       directchar = 'uchar=>char';
    end

    hist.descrip     = deblank(fread(fid,80,directchar)');
    hist.aux_file    = deblank(fread(fid,24,directchar)');
    hist.orient      = fread(fid, 1,'char')';
    hist.originator  = fread(fid, 5,'int16')';
    hist.generated   = deblank(fread(fid,10,directchar)');
    hist.scannum     = deblank(fread(fid,10,directchar)');
    hist.patient_id  = deblank(fread(fid,10,directchar)');
    hist.exp_date    = deblank(fread(fid,10,directchar)');
    hist.exp_time    = deblank(fread(fid,10,directchar)');
    hist.hist_un0    = deblank(fread(fid, 3,directchar)');
    hist.views       = fread(fid, 1,'int32')';
    hist.vols_added  = fread(fid, 1,'int32')';
    hist.start_field = fread(fid, 1,'int32')';
    hist.field_skip  = fread(fid, 1,'int32')';
    hist.omax        = fread(fid, 1,'int32')';
    hist.omin        = fread(fid, 1,'int32')';
    hist.smax        = fread(fid, 1,'int32')';
    hist.smin        = fread(fid, 1,'int32')';
    
    return					% data_history
