# Supplementary material for: The successive projection algorithm as an initialization method for brain tumor segmentation using non-negative matrix factorization
Source: PLoS One. 2017 Aug 28;12(8):e0180268. doi: 10.1371/journal.pone.0180268 (PMC5573288; doi:10.1371/journal.pone.0180268)
Supplement: S1 File — The software code used within the study has been made available in the file S1_File.zip, along with one patient’s anonymized dataset. Interested researchers may run the code on this examplary dataset. The code has been written in matlab. After unzipping the file, please consult the file README_Code.docx on how to run an NMF analysis and validate the segmentation result. (ZIP) [file pone.0180268.s001.zip › S1_file/Code/NIFTI_tools/load_untouch_header_only.m]

%  Load NIfTI / Analyze header without applying any appropriate affine
%  geometric transform or voxel intensity scaling. It is equivalent to
%  hdr field when using load_untouch_nii to load dataset. Support both
%  *.nii and *.hdr file extension. If file extension is not provided,
%  *.hdr will be used as default.
%  
%  Usage: [header, ext, filetype, machine] = load_untouch_header_only(filename)
%  
%  filename - NIfTI / Analyze file name.
%  
%  Returned values:
%  
%  header - struct with NIfTI / Analyze header fields.
%  
%  ext - NIfTI extension if it is not empty.
%  
%  filetype	- 0 for Analyze format (*.hdr/*.img);
%		  1 for NIFTI format in 2 files (*.hdr/*.img);
%		  2 for NIFTI format in 1 file (*.nii).
%  
%  machine    - a string, see below for details. The default here is 'ieee-le'.
%
%    'native'      or 'n' - local machine format - the default
%    'ieee-le'     or 'l' - IEEE floating point with little-endian
%                           byte ordering
%    'ieee-be'     or 'b' - IEEE floating point with big-endian
%                           byte ordering
%    'vaxd'        or 'd' - VAX D floating point and VAX ordering
%    'vaxg'        or 'g' - VAX G floating point and VAX ordering
%    'cray'        or 'c' - Cray floating point with big-endian
%                           byte ordering
%    'ieee-le.l64' or 'a' - IEEE floating point with little-endian
%                           byte ordering and 64 bit long data type
%    'ieee-be.l64' or 's' - IEEE floating point with big-endian byte
%                           ordering and 64 bit long data type.
%
%  Part of this file is copied and modified from:
%  http://www.mathworks.com/matlabcentral/fileexchange/1878-mri-analyze-tools
%
%  NIFTI data format can be found on: http://nifti.nimh.nih.gov
%
%  - Jimmy Shen (jimmy@rotman-baycrest.on.ca)
%
function [hdr, ext, filetype, machine] = load_untouch_header_only(filename)

   if ~exist('filename','var')
      error('Usage:  [header, ext, filetype, machine] = load_untouch_header_only(filename)');
   end


   v = version;

   %  Check file extension. If .gz, unpack it into temp folder
   %
   if strcmp(filename(end-2:end), '.gz')

      if ~strcmp(filename(end-6:end), '.img.gz') & ...
	 ~strcmp(filename(end-6:end), '.hdr.gz') & ...
	 ~strcmp(filename(end-6:end), '.nii.gz')

         error('Please check filename.');
      end

      if str2num(v(1:3)) < 7.1 | ~usejava('jvm')
         error('Please use MATLAB 7.1 (with java) and above, or run gunzip outside MATLAB.');
      elseif strcmp(filename(end-6:end), '.img.gz')
         filename1 = filename;
         filename2 = filename;
         filename2(end-6:end) = '';
         filename2 = [filename2, '.hdr.gz'];

         tmpDir = tempname;
         mkdir(tmpDir);
         gzFileName = filename;

         filename1 = gunzip(filename1, tmpDir);
         filename2 = gunzip(filename2, tmpDir);
         filename = char(filename1);	% convert from cell to string
      elseif strcmp(filename(end-6:end), '.hdr.gz')
         filename1 = filename;
         filename2 = filename;
         filename2(end-6:end) = '';
         filename2 = [filename2, '.img.gz'];

         tmpDir = tempname;
         mkdir(tmpDir);
         gzFileName = filename;

         filename1 = gunzip(filename1, tmpDir);
         filename2 = gunzip(filename2, tmpDir);
         filename = char(filename1);	% convert from cell to string
      elseif strcmp(filename(end-6:end), '.nii.gz')
         tmpDir = tempname;
         mkdir(tmpDir);
         gzFileName = filename;
         filename = gunzip(filename, tmpDir);
         filename = char(filename);	% convert from cell to string
      end
   end

   %  Read the dataset header
   %
   [hdr, filetype, fileprefix, machine] = load_nii_hdr(filename);

   if filetype == 0
      hdr = load_untouch0_nii_hdr(fileprefix, machine);
      ext = [];
   else
      hdr = load_untouch_nii_hdr(fileprefix, machine, filetype);

      %  Read the header extension
      %
      ext = load_nii_ext(filename);
   end

   %  Set bitpix according to datatype
   %
   %  /*Acceptable values for datatype are*/ 
   %
   %     0 None                     (Unknown bit per voxel) % DT_NONE, DT_UNKNOWN 
   %     1 Binary                         (ubit1, bitpix=1) % DT_BINARY 
   %     2 Unsigned char         (uchar or uint8, bitpix=8) % DT_UINT8, NIFTI_TYPE_UINT8 
   %     4 Signed short                  (int16, bitpix=16) % DT_INT16, NIFTI_TYPE_INT16 
   %     8 Signed integer                (int32, bitpix=32) % DT_INT32, NIFTI_TYPE_INT32 
   %    16 Floating point    (single or float32, bitpix=32) % DT_FLOAT32, NIFTI_TYPE_FLOAT32 
   %    32 Complex, 2 float32      (Use float32, bitpix=64) % DT_COMPLEX64, NIFTI_TYPE_COMPLEX64
   %    64 Double precision  (double or float64, bitpix=64) % DT_FLOAT64, NIFTI_TYPE_FLOAT64 
   %   128 uint8 RGB                 (Use uint8, bitpix=24) % DT_RGB24, NIFTI_TYPE_RGB24 
   %   256 Signed char            (schar or int8, bitpix=8) % DT_INT8, NIFTI_TYPE_INT8 
   %   511 Single RGB              (Use float32, bitpix=96) % DT_RGB96, NIFTI_TYPE_RGB96
   %   512 Unsigned short               (uint16, bitpix=16) % DT_UNINT16, NIFTI_TYPE_UNINT16 
   %   768 Unsigned integer             (uint32, bitpix=32) % DT_UNINT32, NIFTI_TYPE_UNINT32 
   %  1024 Signed long long              (int64, bitpix=64) % DT_INT64, NIFTI_TYPE_INT64
   %  1280 Unsigned long long           (uint64, bitpix=64) % DT_UINT64, NIFTI_TYPE_UINT64 
   %  1536 Long double, float128  (Unsupported, bitpix=128) % DT_FLOAT128, NIFTI_TYPE_FLOAT128 
   %  1792 Complex128, 2 float64  (Use float64, bitpix=128) % DT_COMPLEX128, NIFTI_TYPE_COMPLEX128 
   %  2048 Complex256, 2 float128 (Unsupported, bitpix=256) % DT_COMPLEX128, NIFTI_TYPE_COMPLEX128 
   %
   switch hdr.dime.datatype
   case   1,
      hdr.dime.bitpix = 1;  precision = 'ubit1';
   case   2,
      hdr.dime.bitpix = 8;  precision = 'uint8';
   case   4,
      hdr.dime.bitpix = 16; precision = 'int16';
   case   8,
      hdr.dime.bitpix = 32; precision = 'int32';
   case  16,
      hdr.dime.bitpix = 32; precision = 'float32';
   case  32,
      hdr.dime.bitpix = 64; precision = 'float32';
   case  64,
      hdr.dime.bitpix = 64; precision = 'float64';
   case 128,
      hdr.dime.bitpix = 24; precision = 'uint8';
   case 256 
      hdr.dime.bitpix = 8;  precision = 'int8';
   case 511 
      hdr.dime.bitpix = 96; precision = 'float32';
   case 512 
      hdr.dime.bitpix = 16; precision = 'uint16';
   case 768 
      hdr.dime.bitpix = 32; precision = 'uint32';
   case 1024
      hdr.dime.bitpix = 64; precision = 'int64';
   case 1280
      hdr.dime.bitpix = 64; precision = 'uint64';
   case 1792,
      hdr.dime.bitpix = 128; precision = 'float64';
   otherwise
      error('This datatype is not supported'); 
   end

   tmp = hdr.dime.dim(2:end);
   tmp(find(tmp < 1)) = 1;
   hdr.dime.dim(2:end) = tmp;


   %  Clean up after gunzip
   %
   if exist('gzFileName', 'var')
      rmdir(tmpDir,'s');
   end


   return					% load_untouch_header_only
