# Supplementary material for: The successive projection algorithm as an initialization method for brain tumor segmentation using non-negative matrix factorization
Source: PLoS One. 2017 Aug 28;12(8):e0180268. doi: 10.1371/journal.pone.0180268 (PMC5573288; doi:10.1371/journal.pone.0180268)
Supplement: S1 File — The software code used within the study has been made available in the file S1_File.zip, along with one patient’s anonymized dataset. Interested researchers may run the code on this examplary dataset. The code has been written in matlab. After unzipping the file, please consult the file README_Code.docx on how to run an NMF analysis and validate the segmentation result. (ZIP) [file pone.0180268.s001.zip › S1_file/Code/NIFTI_tools/load_untouch_nii.m]

%  Load NIFTI or ANALYZE dataset, but not applying any appropriate affine
%  geometric transform or voxel intensity scaling.
%
%  Although according to NIFTI website, all those header information are
%  supposed to be applied to the loaded NIFTI image, there are some
%  situations that people do want to leave the original NIFTI header and
%  data untouched. They will probably just use MATLAB to do certain image
%  processing regardless of image orientation, and to save data back with
%  the same NIfTI header.
%
%  Since this program is only served for those situations, please use it
%  together with "save_untouch_nii.m", and do not use "save_nii.m" or
%  "view_nii.m" for the data that is loaded by "load_untouch_nii.m". For
%  normal situation, you should use "load_nii.m" instead.
%  
%  Usage: nii = load_untouch_nii(filename, [img_idx], [dim5_idx], [dim6_idx], ...
%			[dim7_idx], [old_RGB], [slice_idx])
%  
%  filename  - 	NIFTI or ANALYZE file name.
%  
%  img_idx (optional)  -  a numerical array of image volume indices.
%	Only the specified volumes will be loaded. All available image
%	volumes will be loaded, if it is default or empty.
%
%	The number of images scans can be obtained from get_nii_frame.m,
%	or simply: hdr.dime.dim(5).
%
%  dim5_idx (optional)  -  a numerical array of 5th dimension indices.
%	Only the specified range will be loaded. All available range
%	will be loaded, if it is default or empty.
%
%  dim6_idx (optional)  -  a numerical array of 6th dimension indices.
%	Only the specified range will be loaded. All available range
%	will be loaded, if it is default or empty.
%
%  dim7_idx (optional)  -  a numerical array of 7th dimension indices.
%	Only the specified range will be loaded. All available range
%	will be loaded, if it is default or empty.
%
%  old_RGB (optional)  -  a scale number to tell difference of new RGB24
%	from old RGB24. New RGB24 uses RGB triple sequentially for each
%	voxel, like [R1 G1 B1 R2 G2 B2 ...]. Analyze 6.0 from AnalyzeDirect
%	uses old RGB24, in a way like [R1 R2 ... G1 G2 ... B1 B2 ...] for
%	each slices. If the image that you view is garbled, try to set 
%	old_RGB variable to 1 and try again, because it could be in
%	old RGB24. It will be set to 0, if it is default or empty.
%
%  slice_idx (optional)  -  a numerical array of image slice indices.
%	Only the specified slices will be loaded. All available image
%	slices will be loaded, if it is default or empty.
%
%  Returned values:
%  
%  nii structure:
%
%	hdr -		struct with NIFTI header fields.
%
%	filetype -	Analyze format .hdr/.img (0); 
%			NIFTI .hdr/.img (1);
%			NIFTI .nii (2)
%
%	fileprefix - 	NIFTI filename without extension.
%
%	machine - 	machine string variable.
%
%	img - 		3D (or 4D) matrix of NIFTI data.
%
%  - Jimmy Shen (jimmy@rotman-baycrest.on.ca)
%
function nii = load_untouch_nii(filename, img_idx, dim5_idx, dim6_idx, dim7_idx, ...
			old_RGB, slice_idx)

   if ~exist('filename','var')
      error('Usage: nii = load_untouch_nii(filename, [img_idx], [dim5_idx], [dim6_idx], [dim7_idx], [old_RGB], [slice_idx])');
   end

   if ~exist('img_idx','var') | isempty(img_idx)
      img_idx = [];
   end

   if ~exist('dim5_idx','var') | isempty(dim5_idx)
      dim5_idx = [];
   end

   if ~exist('dim6_idx','var') | isempty(dim6_idx)
      dim6_idx = [];
   end

   if ~exist('dim7_idx','var') | isempty(dim7_idx)
      dim7_idx = [];
   end

   if ~exist('old_RGB','var') | isempty(old_RGB)
      old_RGB = 0;
   end

   if ~exist('slice_idx','var') | isempty(slice_idx)
      slice_idx = [];
   end


   v = version;

   %  Check file extension. If .gz, unpack it into temp folder
   %
   if strcmp(filename(end-2:end), '.gz')

      if ~strcmp(filename(end-6:end), '.img.gz') & ...
	 ~strcmp(filename(end-6:end), '.hdr.gz') & ...
	 ~strcmp(filename(end-6:end), '.nii.gz')

         error('Please check filename.');
      end

      if str2num(v(1:3)) < 7.1 | ~usejava('jvm')
         error('Please use MATLAB 7.1 (with java) and above, or run gunzip outside MATLAB.');
      elseif strcmp(filename(end-6:end), '.img.gz')
         filename1 = filename;
         filename2 = filename;
         filename2(end-6:end) = '';
         filename2 = [filename2, '.hdr.gz'];

         tmpDir = tempname;
         mkdir(tmpDir);
         gzFileName = filename;

         filename1 = gunzip(filename1, tmpDir);
         filename2 = gunzip(filename2, tmpDir);
         filename = char(filename1);	% convert from cell to string
      elseif strcmp(filename(end-6:end), '.hdr.gz')
         filename1 = filename;
         filename2 = filename;
         filename2(end-6:end) = '';
         filename2 = [filename2, '.img.gz'];

         tmpDir = tempname;
         mkdir(tmpDir);
         gzFileName = filename;

         filename1 = gunzip(filename1, tmpDir);
         filename2 = gunzip(filename2, tmpDir);
         filename = char(filename1);	% convert from cell to string
      elseif strcmp(filename(end-6:end), '.nii.gz')
         tmpDir = tempname;
         mkdir(tmpDir);
         gzFileName = filename;
         filename = gunzip(filename, tmpDir);
         filename = char(filename);	% convert from cell to string
      end
   end

   %  Read the dataset header
   %
   [nii.hdr,nii.filetype,nii.fileprefix,nii.machine] = load_nii_hdr(filename);

   if nii.filetype == 0
      nii.hdr = load_untouch0_nii_hdr(nii.fileprefix,nii.machine);
      nii.ext = [];
   else
      nii.hdr = load_untouch_nii_hdr(nii.fileprefix,nii.machine,nii.filetype);

      %  Read the header extension
      %
      nii.ext = load_nii_ext(filename);
   end

   %  Read the dataset body
   %
   [nii.img,nii.hdr] = load_untouch_nii_img(nii.hdr,nii.filetype,nii.fileprefix, ...
		nii.machine,img_idx,dim5_idx,dim6_idx,dim7_idx,old_RGB,slice_idx);

   %  Perform some of sform/qform transform
   %
%   nii = xform_nii(nii, tolerance, preferredForm);

   nii.untouch = 1;


   %  Clean up after gunzip
   %
   if exist('gzFileName', 'var')

      %  fix fileprefix so it doesn't point to temp location
      %
      nii.fileprefix = gzFileName(1:end-7);
      rmdir(tmpDir,'s');
   end


   return					% load_untouch_nii
