# Supplementary material for: The successive projection algorithm as an initialization method for brain tumor segmentation using non-negative matrix factorization
Source: PLoS One. 2017 Aug 28;12(8):e0180268. doi: 10.1371/journal.pone.0180268 (PMC5573288; doi:10.1371/journal.pone.0180268)
Supplement: S1 File — The software code used within the study has been made available in the file S1_File.zip, along with one patient’s anonymized dataset. Interested researchers may run the code on this examplary dataset. The code has been written in matlab. After unzipping the file, please consult the file README_Code.docx on how to run an NMF analysis and validate the segmentation result. (ZIP) [file pone.0180268.s001.zip › S1_file/Code/NIFTI_tools/load_untouch_nii_hdr.m]

%  internal function

%  - Jimmy Shen (jimmy@rotman-baycrest.on.ca)

function hdr = load_nii_hdr(fileprefix, machine, filetype)

   if filetype == 2
      fn = sprintf('%s.nii',fileprefix);

      if ~exist(fn)
         msg = sprintf('Cannot find file "%s.nii".', fileprefix);
         error(msg);
      end
   else
      fn = sprintf('%s.hdr',fileprefix);

      if ~exist(fn)
         msg = sprintf('Cannot find file "%s.hdr".', fileprefix);
         error(msg);
      end
   end

   fid = fopen(fn,'r',machine);
    
   if fid < 0,
      msg = sprintf('Cannot open file %s.',fn);
      error(msg);
   else
      fseek(fid,0,'bof');
      hdr = read_header(fid);
      fclose(fid);
   end

   return					% load_nii_hdr


%---------------------------------------------------------------------
function [ dsr ] = read_header(fid)

        %  Original header structures
	%  struct dsr
	%       { 
	%       struct header_key hk;            /*   0 +  40       */
	%       struct image_dimension dime;     /*  40 + 108       */
	%       struct data_history hist;        /* 148 + 200       */
	%       };                               /* total= 348 bytes*/

    dsr.hk   = header_key(fid);
    dsr.dime = image_dimension(fid);
    dsr.hist = data_history(fid);

    %  For Analyze data format
    %
    if ~strcmp(dsr.hist.magic, 'n+1') & ~strcmp(dsr.hist.magic, 'ni1')
        dsr.hist.qform_code = 0;
        dsr.hist.sform_code = 0;
    end

    return					% read_header


%---------------------------------------------------------------------
function [ hk ] = header_key(fid)

    fseek(fid,0,'bof');
    
	%  Original header structures	
	%  struct header_key                     /* header key      */ 
	%       {                                /* off + size      */
	%       int sizeof_hdr                   /*  0 +  4         */
	%       char data_type[10];              /*  4 + 10         */
	%       char db_name[18];                /* 14 + 18         */
	%       int extents;                     /* 32 +  4         */
	%       short int session_error;         /* 36 +  2         */
	%       char regular;                    /* 38 +  1         */
	%       char dim_info;   % char hkey_un0;        /* 39 +  1 */
	%       };                               /* total=40 bytes  */
	%
	% int sizeof_header   Should be 348.
	% char regular        Must be 'r' to indicate that all images and 
	%                     volumes are the same size. 

    v6 = version;
    if str2num(v6(1))<6
       directchar = '*char';
    else
       directchar = 'uchar=>char';
    end
	
    hk.sizeof_hdr    = fread(fid, 1,'int32')';	% should be 348!
    hk.data_type     = deblank(fread(fid,10,directchar)');
    hk.db_name       = deblank(fread(fid,18,directchar)');
    hk.extents       = fread(fid, 1,'int32')';
    hk.session_error = fread(fid, 1,'int16')';
    hk.regular       = fread(fid, 1,directchar)';
    hk.dim_info      = fread(fid, 1,'uchar')';
    
    return					% header_key


%---------------------------------------------------------------------
function [ dime ] = image_dimension(fid)

	%  Original header structures    
	%  struct image_dimension
	%       {                                /* off + size      */
	%       short int dim[8];                /* 0 + 16          */
        %       /*
        %           dim[0]      Number of dimensions in database; usually 4. 
        %           dim[1]      Image X dimension;  number of *pixels* in an image row. 
        %           dim[2]      Image Y dimension;  number of *pixel rows* in slice. 
        %           dim[3]      Volume Z dimension; number of *slices* in a volume. 
        %           dim[4]      Time points; number of volumes in database
        %       */
	%       float intent_p1;   % char vox_units[4];   /* 16 + 4       */
	%       float intent_p2;   % char cal_units[8];   /* 20 + 4       */
	%       float intent_p3;   % char cal_units[8];   /* 24 + 4       */
	%       short int intent_code;   % short int unused1;   /* 28 + 2 */
	%       short int datatype;              /* 30 + 2          */
	%       short int bitpix;                /* 32 + 2          */
	%       short int slice_start;   % short int dim_un0;   /* 34 + 2 */
	%       float pixdim[8];                 /* 36 + 32         */
	%	/*
	%		pixdim[] specifies the voxel dimensions:
	%		pixdim[1] - voxel width, mm
	%		pixdim[2] - voxel height, mm
	%		pixdim[3] - slice thickness, mm
	%		pixdim[4] - volume timing, in msec
	%					..etc
	%	*/
	%       float vox_offset;                /* 68 + 4          */
	%       float scl_slope;   % float roi_scale;     /* 72 + 4 */
	%       float scl_inter;   % float funused1;      /* 76 + 4 */
	%       short slice_end;   % float funused2;      /* 80 + 2 */
	%       char slice_code;   % float funused2;      /* 82 + 1 */
	%       char xyzt_units;   % float funused2;      /* 83 + 1 */
	%       float cal_max;                   /* 84 + 4          */
	%       float cal_min;                   /* 88 + 4          */
	%       float slice_duration;   % int compressed; /* 92 + 4 */
	%       float toffset;   % int verified;          /* 96 + 4 */
	%       int glmax;                       /* 100 + 4         */
	%       int glmin;                       /* 104 + 4         */
	%       };                               /* total=108 bytes */
	
    dime.dim        = fread(fid,8,'int16')';
    dime.intent_p1  = fread(fid,1,'float32')';
    dime.intent_p2  = fread(fid,1,'float32')';
    dime.intent_p3  = fread(fid,1,'float32')';
    dime.intent_code = fread(fid,1,'int16')';
    dime.datatype   = fread(fid,1,'int16')';
    dime.bitpix     = fread(fid,1,'int16')';
    dime.slice_start = fread(fid,1,'int16')';
    dime.pixdim     = fread(fid,8,'float32')';
    dime.vox_offset = fread(fid,1,'float32')';
    dime.scl_slope  = fread(fid,1,'float32')';
    dime.scl_inter  = fread(fid,1,'float32')';
    dime.slice_end  = fread(fid,1,'int16')';
    dime.slice_code = fread(fid,1,'uchar')';
    dime.xyzt_units = fread(fid,1,'uchar')';
    dime.cal_max    = fread(fid,1,'float32')';
    dime.cal_min    = fread(fid,1,'float32')';
    dime.slice_duration = fread(fid,1,'float32')';
    dime.toffset    = fread(fid,1,'float32')';
    dime.glmax      = fread(fid,1,'int32')';
    dime.glmin      = fread(fid,1,'int32')';
        
    return					% image_dimension


%---------------------------------------------------------------------
function [ hist ] = data_history(fid)
        
	%  Original header structures
	%  struct data_history       
	%       {                                /* off + size      */
	%       char descrip[80];                /* 0 + 80          */
	%       char aux_file[24];               /* 80 + 24         */
	%       short int qform_code;            /* 104 + 2         */
	%       short int sform_code;            /* 106 + 2         */
	%       float quatern_b;                 /* 108 + 4         */
	%       float quatern_c;                 /* 112 + 4         */
	%       float quatern_d;                 /* 116 + 4         */
	%       float qoffset_x;                 /* 120 + 4         */
	%       float qoffset_y;                 /* 124 + 4         */
	%       float qoffset_z;                 /* 128 + 4         */
	%       float srow_x[4];                 /* 132 + 16        */
	%       float srow_y[4];                 /* 148 + 16        */
	%       float srow_z[4];                 /* 164 + 16        */
	%       char intent_name[16];            /* 180 + 16        */
	%       char magic[4];   % int smin;     /* 196 + 4         */
	%       };                               /* total=200 bytes */

    v6 = version;
    if str2num(v6(1))<6
       directchar = '*char';
    else
       directchar = 'uchar=>char';
    end
    
    hist.descrip     = deblank(fread(fid,80,directchar)');
    hist.aux_file    = deblank(fread(fid,24,directchar)');
    hist.qform_code  = fread(fid,1,'int16')';
    hist.sform_code  = fread(fid,1,'int16')';
    hist.quatern_b   = fread(fid,1,'float32')';
    hist.quatern_c   = fread(fid,1,'float32')';
    hist.quatern_d   = fread(fid,1,'float32')';
    hist.qoffset_x   = fread(fid,1,'float32')';
    hist.qoffset_y   = fread(fid,1,'float32')';
    hist.qoffset_z   = fread(fid,1,'float32')';
    hist.srow_x      = fread(fid,4,'float32')';
    hist.srow_y      = fread(fid,4,'float32')';
    hist.srow_z      = fread(fid,4,'float32')';
    hist.intent_name = deblank(fread(fid,16,directchar)');
    hist.magic       = deblank(fread(fid,4,directchar)');
    
    return					% data_history
