# Supplementary material for: The successive projection algorithm as an initialization method for brain tumor segmentation using non-negative matrix factorization
Source: PLoS One. 2017 Aug 28;12(8):e0180268. doi: 10.1371/journal.pone.0180268 (PMC5573288; doi:10.1371/journal.pone.0180268)
Supplement: S1 File — The software code used within the study has been made available in the file S1_File.zip, along with one patient’s anonymized dataset. Interested researchers may run the code on this examplary dataset. The code has been written in matlab. After unzipping the file, please consult the file README_Code.docx on how to run an NMF analysis and validate the segmentation result. (ZIP) [file pone.0180268.s001.zip › S1_file/Code/NIFTI_tools/load_untouch_nii_img.m]

%  internal function

%  - Jimmy Shen (jimmy@rotman-baycrest.on.ca)

function [img,hdr] = load_untouch_nii_img(hdr,filetype,fileprefix,machine,img_idx,dim5_idx,dim6_idx,dim7_idx,old_RGB,slice_idx)

   if ~exist('hdr','var') | ~exist('filetype','var') | ~exist('fileprefix','var') | ~exist('machine','var')
      error('Usage: [img,hdr] = load_nii_img(hdr,filetype,fileprefix,machine,[img_idx],[dim5_idx],[dim6_idx],[dim7_idx],[old_RGB],[slice_idx]);');
   end

   if ~exist('img_idx','var') | isempty(img_idx) | hdr.dime.dim(5)<1
      img_idx = [];
   end

   if ~exist('dim5_idx','var') | isempty(dim5_idx) | hdr.dime.dim(6)<1
      dim5_idx = [];
   end

   if ~exist('dim6_idx','var') | isempty(dim6_idx) | hdr.dime.dim(7)<1
      dim6_idx = [];
   end

   if ~exist('dim7_idx','var') | isempty(dim7_idx) | hdr.dime.dim(8)<1
      dim7_idx = [];
   end

   if ~exist('old_RGB','var') | isempty(old_RGB)
      old_RGB = 0;
   end

   if ~exist('slice_idx','var') | isempty(slice_idx) | hdr.dime.dim(4)<1
      slice_idx = [];
   end

   %  check img_idx
   %
   if ~isempty(img_idx) & ~isnumeric(img_idx)
      error('"img_idx" should be a numerical array.');
   end

   if length(unique(img_idx)) ~= length(img_idx)
      error('Duplicate image index in "img_idx"');
   end

   if ~isempty(img_idx) & (min(img_idx) < 1 | max(img_idx) > hdr.dime.dim(5))
      max_range = hdr.dime.dim(5);

      if max_range == 1
         error(['"img_idx" should be 1.']);
      else
         range = ['1 ' num2str(max_range)];
         error(['"img_idx" should be an integer within the range of [' range '].']);
      end
   end

   %  check dim5_idx
   %
   if ~isempty(dim5_idx) & ~isnumeric(dim5_idx)
      error('"dim5_idx" should be a numerical array.');
   end

   if length(unique(dim5_idx)) ~= length(dim5_idx)
      error('Duplicate index in "dim5_idx"');
   end

   if ~isempty(dim5_idx) & (min(dim5_idx) < 1 | max(dim5_idx) > hdr.dime.dim(6))
      max_range = hdr.dime.dim(6);

      if max_range == 1
         error(['"dim5_idx" should be 1.']);
      else
         range = ['1 ' num2str(max_range)];
         error(['"dim5_idx" should be an integer within the range of [' range '].']);
      end
   end

   %  check dim6_idx
   %
   if ~isempty(dim6_idx) & ~isnumeric(dim6_idx)
      error('"dim6_idx" should be a numerical array.');
   end

   if length(unique(dim6_idx)) ~= length(dim6_idx)
      error('Duplicate index in "dim6_idx"');
   end

   if ~isempty(dim6_idx) & (min(dim6_idx) < 1 | max(dim6_idx) > hdr.dime.dim(7))
      max_range = hdr.dime.dim(7);

      if max_range == 1
         error(['"dim6_idx" should be 1.']);
      else
         range = ['1 ' num2str(max_range)];
         error(['"dim6_idx" should be an integer within the range of [' range '].']);
      end
   end

   %  check dim7_idx
   %
   if ~isempty(dim7_idx) & ~isnumeric(dim7_idx)
      error('"dim7_idx" should be a numerical array.');
   end

   if length(unique(dim7_idx)) ~= length(dim7_idx)
      error('Duplicate index in "dim7_idx"');
   end

   if ~isempty(dim7_idx) & (min(dim7_idx) < 1 | max(dim7_idx) > hdr.dime.dim(8))
      max_range = hdr.dime.dim(8);

      if max_range == 1
         error(['"dim7_idx" should be 1.']);
      else
         range = ['1 ' num2str(max_range)];
         error(['"dim7_idx" should be an integer within the range of [' range '].']);
      end
   end

   %  check slice_idx
   %
   if ~isempty(slice_idx) & ~isnumeric(slice_idx)
      error('"slice_idx" should be a numerical array.');
   end

   if length(unique(slice_idx)) ~= length(slice_idx)
      error('Duplicate index in "slice_idx"');
   end

   if ~isempty(slice_idx) & (min(slice_idx) < 1 | max(slice_idx) > hdr.dime.dim(4))
      max_range = hdr.dime.dim(4);

      if max_range == 1
         error(['"slice_idx" should be 1.']);
      else
         range = ['1 ' num2str(max_range)];
         error(['"slice_idx" should be an integer within the range of [' range '].']);
      end
   end

   [img,hdr] = read_image(hdr,filetype,fileprefix,machine,img_idx,dim5_idx,dim6_idx,dim7_idx,old_RGB,slice_idx);

   return					% load_nii_img


%---------------------------------------------------------------------
function [img,hdr] = read_image(hdr,filetype,fileprefix,machine,img_idx,dim5_idx,dim6_idx,dim7_idx,old_RGB,slice_idx)

   switch filetype
   case {0, 1}
      fn = [fileprefix '.img'];
   case 2
      fn = [fileprefix '.nii'];
   end

   fid = fopen(fn,'r',machine);

   if fid < 0,
      msg = sprintf('Cannot open file %s.',fn);
      error(msg);
   end

   %  Set bitpix according to datatype
   %
   %  /*Acceptable values for datatype are*/ 
   %
   %     0 None                     (Unknown bit per voxel) % DT_NONE, DT_UNKNOWN 
   %     1 Binary                         (ubit1, bitpix=1) % DT_BINARY 
   %     2 Unsigned char         (uchar or uint8, bitpix=8) % DT_UINT8, NIFTI_TYPE_UINT8 
   %     4 Signed short                  (int16, bitpix=16) % DT_INT16, NIFTI_TYPE_INT16 
   %     8 Signed integer                (int32, bitpix=32) % DT_INT32, NIFTI_TYPE_INT32 
   %    16 Floating point    (single or float32, bitpix=32) % DT_FLOAT32, NIFTI_TYPE_FLOAT32 
   %    32 Complex, 2 float32      (Use float32, bitpix=64) % DT_COMPLEX64, NIFTI_TYPE_COMPLEX64
   %    64 Double precision  (double or float64, bitpix=64) % DT_FLOAT64, NIFTI_TYPE_FLOAT64 
   %   128 uint8 RGB                 (Use uint8, bitpix=24) % DT_RGB24, NIFTI_TYPE_RGB24 
   %   256 Signed char            (schar or int8, bitpix=8) % DT_INT8, NIFTI_TYPE_INT8 
   %   511 Single RGB              (Use float32, bitpix=96) % DT_RGB96, NIFTI_TYPE_RGB96
   %   512 Unsigned short               (uint16, bitpix=16) % DT_UNINT16, NIFTI_TYPE_UNINT16 
   %   768 Unsigned integer             (uint32, bitpix=32) % DT_UNINT32, NIFTI_TYPE_UNINT32 
   %  1024 Signed long long              (int64, bitpix=64) % DT_INT64, NIFTI_TYPE_INT64
   %  1280 Unsigned long long           (uint64, bitpix=64) % DT_UINT64, NIFTI_TYPE_UINT64 
   %  1536 Long double, float128  (Unsupported, bitpix=128) % DT_FLOAT128, NIFTI_TYPE_FLOAT128 
   %  1792 Complex128, 2 float64  (Use float64, bitpix=128) % DT_COMPLEX128, NIFTI_TYPE_COMPLEX128 
   %  2048 Complex256, 2 float128 (Unsupported, bitpix=256) % DT_COMPLEX128, NIFTI_TYPE_COMPLEX128 
   %
   switch hdr.dime.datatype
   case   1,
      hdr.dime.bitpix = 1;  precision = 'ubit1';
   case   2,
      hdr.dime.bitpix = 8;  precision = 'uint8';
   case   4,
      hdr.dime.bitpix = 16; precision = 'int16';
   case   8,
      hdr.dime.bitpix = 32; precision = 'int32';
   case  16,
      hdr.dime.bitpix = 32; precision = 'float32';
   case  32,
      hdr.dime.bitpix = 64; precision = 'float32';
   case  64,
      hdr.dime.bitpix = 64; precision = 'float64';
   case 128,
      hdr.dime.bitpix = 24; precision = 'uint8';
   case 256 
      hdr.dime.bitpix = 8;  precision = 'int8';
   case 511 
      hdr.dime.bitpix = 96; precision = 'float32';
   case 512 
      hdr.dime.bitpix = 16; precision = 'uint16';
   case 768 
      hdr.dime.bitpix = 32; precision = 'uint32';
   case 1024
      hdr.dime.bitpix = 64; precision = 'int64';
   case 1280
      hdr.dime.bitpix = 64; precision = 'uint64';
   case 1792,
      hdr.dime.bitpix = 128; precision = 'float64';
   otherwise
      error('This datatype is not supported'); 
   end

   tmp = hdr.dime.dim(2:end);
   tmp(find(tmp < 1)) = 1;
   hdr.dime.dim(2:end) = tmp;

   %  move pointer to the start of image block
   %
   switch filetype
   case {0, 1}
      fseek(fid, 0, 'bof');
   case 2
      fseek(fid, hdr.dime.vox_offset, 'bof');
   end

   %  Load whole image block for old Analyze format or binary image;
   %  otherwise, load images that are specified in img_idx, dim5_idx,
   %  dim6_idx, and dim7_idx
   %
   %  For binary image, we have to read all because pos can not be
   %  seeked in bit and can not be calculated the way below.
   %
   if hdr.dime.datatype == 1 | isequal(hdr.dime.dim(4:8),ones(1,5)) | ...
	(isempty(img_idx) & isempty(dim5_idx) & isempty(dim6_idx) & isempty(dim7_idx) & isempty(slice_idx))

      %  For each frame, precision of value will be read 
      %  in img_siz times, where img_siz is only the 
      %  dimension size of an image, not the byte storage
      %  size of an image.
      %
      img_siz = prod(hdr.dime.dim(2:8));

      %  For complex float32 or complex float64, voxel values
      %  include [real, imag]
      %
      if hdr.dime.datatype == 32 | hdr.dime.datatype == 1792
         img_siz = img_siz * 2;
      end
	 
      %MPH: For RGB24, voxel values include 3 separate color planes
      %
      if hdr.dime.datatype == 128 | hdr.dime.datatype == 511
	 img_siz = img_siz * 3;
      end

      img = fread(fid, img_siz, sprintf('*%s',precision));

      d1 = hdr.dime.dim(2);
      d2 = hdr.dime.dim(3);
      d3 = hdr.dime.dim(4);
      d4 = hdr.dime.dim(5);
      d5 = hdr.dime.dim(6);
      d6 = hdr.dime.dim(7);
      d7 = hdr.dime.dim(8);

      if isempty(slice_idx)
         slice_idx = 1:d3;
      end

      if isempty(img_idx)
         img_idx = 1:d4;
      end

      if isempty(dim5_idx)
         dim5_idx = 1:d5;
      end

      if isempty(dim6_idx)
         dim6_idx = 1:d6;
      end

      if isempty(dim7_idx)
         dim7_idx = 1:d7;
      end
   else

      d1 = hdr.dime.dim(2);
      d2 = hdr.dime.dim(3);
      d3 = hdr.dime.dim(4);
      d4 = hdr.dime.dim(5);
      d5 = hdr.dime.dim(6);
      d6 = hdr.dime.dim(7);
      d7 = hdr.dime.dim(8);

      if isempty(slice_idx)
         slice_idx = 1:d3;
      end

      if isempty(img_idx)
         img_idx = 1:d4;
      end

      if isempty(dim5_idx)
         dim5_idx = 1:d5;
      end

      if isempty(dim6_idx)
         dim6_idx = 1:d6;
      end

      if isempty(dim7_idx)
         dim7_idx = 1:d7;
      end
      
      %ROMAN: begin
      roman = 1;
      if(roman)

         %  compute size of one slice
         %
         img_siz = prod(hdr.dime.dim(2:3));

         %  For complex float32 or complex float64, voxel values
         %  include [real, imag]
         %
         if hdr.dime.datatype == 32 | hdr.dime.datatype == 1792
            img_siz = img_siz * 2;
         end

         %MPH: For RGB24, voxel values include 3 separate color planes
         %
         if hdr.dime.datatype == 128 | hdr.dime.datatype == 511
            img_siz = img_siz * 3;
         end

         % preallocate img
         img = zeros(img_siz, length(slice_idx)*length(img_idx)*length(dim5_idx)*length(dim6_idx)*length(dim7_idx) );
         currentIndex = 1;
      else
        img = [];
      end; %if(roman)
      % ROMAN: end

      for i7=1:length(dim7_idx)
         for i6=1:length(dim6_idx)
            for i5=1:length(dim5_idx)
               for t=1:length(img_idx)
               for s=1:length(slice_idx)

                  %  Position is seeked in bytes. To convert dimension size
                  %  to byte storage size, hdr.dime.bitpix/8 will be
                  %  applied.
                  %
                  pos = sub2ind([d1 d2 d3 d4 d5 d6 d7], 1, 1, slice_idx(s), ...
			                    img_idx(t), dim5_idx(i5),dim6_idx(i6),dim7_idx(i7)) -1;
                  pos = pos * hdr.dime.bitpix/8;

                  % ROMAN: begin
                  if(roman)
                      % do nothing
                  else
                     img_siz = prod(hdr.dime.dim(2:3));

                     %  For complex float32 or complex float64, voxel values
                     %  include [real, imag]
                     %
                     if hdr.dime.datatype == 32 | hdr.dime.datatype == 1792
                        img_siz = img_siz * 2;
                     end

                     %MPH: For RGB24, voxel values include 3 separate color planes
                     %
                     if hdr.dime.datatype == 128 | hdr.dime.datatype == 511
                        img_siz = img_siz * 3;
                     end
                  end; % if (roman)
                  % ROMAN: end
         
                  if filetype == 2
                     fseek(fid, pos + hdr.dime.vox_offset, 'bof');
                  else
                     fseek(fid, pos, 'bof');
                  end

                  %  For each frame, fread will read precision of value
                  %  in img_siz times
                  %
                  % ROMAN: begin
                  if(roman)
                     img(:,currentIndex) = fread(fid, img_siz, sprintf('*%s',precision));
                     currentIndex = currentIndex +1;
                  else
                     img = [img fread(fid, img_siz, sprintf('*%s',precision))];
                  end; %if(roman)
                  % ROMAN: end
                  
               end
               end
            end
         end
      end
   end
   
   %  For complex float32 or complex float64, voxel values
   %  include [real, imag]
   %
   if hdr.dime.datatype == 32 | hdr.dime.datatype == 1792
      img = reshape(img, [2, length(img)/2]);
      img = complex(img(1,:)', img(2,:)');
   end

   fclose(fid);

   %  Update the global min and max values 
   %
   hdr.dime.glmax = double(max(img(:)));
   hdr.dime.glmin = double(min(img(:)));

   %  old_RGB treat RGB slice by slice, now it is treated voxel by voxel
   %
   if old_RGB & hdr.dime.datatype == 128 & hdr.dime.bitpix == 24
      % remove squeeze
      img = (reshape(img, [hdr.dime.dim(2:3) 3 length(slice_idx) length(img_idx) length(dim5_idx) length(dim6_idx) length(dim7_idx)]));
      img = permute(img, [1 2 4 3 5 6 7 8]);
   elseif hdr.dime.datatype == 128 & hdr.dime.bitpix == 24
      % remove squeeze
      img = (reshape(img, [3 hdr.dime.dim(2:3) length(slice_idx) length(img_idx) length(dim5_idx) length(dim6_idx) length(dim7_idx)]));
      img = permute(img, [2 3 4 1 5 6 7 8]);
   elseif hdr.dime.datatype == 511 & hdr.dime.bitpix == 96
      img = double(img(:));
      img = single((img - min(img))/(max(img) - min(img)));
      % remove squeeze
      img = (reshape(img, [3 hdr.dime.dim(2:3) length(slice_idx) length(img_idx) length(dim5_idx) length(dim6_idx) length(dim7_idx)]));
      img = permute(img, [2 3 4 1 5 6 7 8]);
   else
      % remove squeeze
      img = (reshape(img, [hdr.dime.dim(2:3) length(slice_idx) length(img_idx) length(dim5_idx) length(dim6_idx) length(dim7_idx)]));
   end

   if ~isempty(slice_idx)
      hdr.dime.dim(4) = length(slice_idx);
   end

   if ~isempty(img_idx)
      hdr.dime.dim(5) = length(img_idx);
   end

   if ~isempty(dim5_idx)
      hdr.dime.dim(6) = length(dim5_idx);
   end

   if ~isempty(dim6_idx)
      hdr.dime.dim(7) = length(dim6_idx);
   end

   if ~isempty(dim7_idx)
      hdr.dime.dim(8) = length(dim7_idx);
   end

   return						% read_image
