# Supplementary material for: The successive projection algorithm as an initialization method for brain tumor segmentation using non-negative matrix factorization
Source: PLoS One. 2017 Aug 28;12(8):e0180268. doi: 10.1371/journal.pone.0180268 (PMC5573288; doi:10.1371/journal.pone.0180268)
Supplement: S1 File — The software code used within the study has been made available in the file S1_File.zip, along with one patient’s anonymized dataset. Interested researchers may run the code on this examplary dataset. The code has been written in matlab. After unzipping the file, please consult the file README_Code.docx on how to run an NMF analysis and validate the segmentation result. (ZIP) [file pone.0180268.s001.zip › S1_file/Code/NIFTI_tools/make_ana.m]

%  Make ANALYZE 7.5 data structure specified by a 3D or 4D matrix.
%  Optional parameters can also be included, such as: voxel_size, 
%  origin, datatype, and description. 
%  
%  Once the ANALYZE structure is made, it can be saved into ANALYZE 7.5 
%  format data file using "save_untouch_nii" command (for more detail, 
%  type: help save_untouch_nii). 
%  
%  Usage: ana = make_ana(img, [voxel_size], [origin], [datatype], [description])
%
%  Where:
%
%	img:		a 3D matrix [x y z], or a 4D matrix with time
%			series [x y z t]. When image is in RGB format,
%			make sure that the size of 4th dimension is 
%			always 3 (i.e. [R G B]). In that case, make 
%			sure that you must specify RGB datatype to 128.
%
%	voxel_size (optional):	Voxel size in millimeter for each
%				dimension. Default is [1 1 1].
%
%	origin (optional):	The AC origin. Default is [0 0 0].
%
%	datatype (optional):	Storage data type:
%		2 - uint8,  4 - int16,  8 - int32,  16 - float32,
%		64 - float64,  128 - RGB24
%			Default will use the data type of 'img' matrix
%			For RGB image, you must specify it to 128.
%
%	description (optional):	Description of data. Default is ''.
%
%  e.g.:
%     origin = [33 44 13]; datatype = 64;
%     ana = make_ana(img, [], origin, datatype);    % default voxel_size
%
%  ANALYZE 7.5 format: http://www.rotman-baycrest.on.ca/~jimmy/ANALYZE75.pdf
%
%  - Jimmy Shen (jimmy@rotman-baycrest.on.ca)
%
function ana = make_ana(varargin)

   ana.img = varargin{1};
   dims = size(ana.img);
   dims = [4 dims ones(1,8)];
   dims = dims(1:8);

   voxel_size = [0 ones(1,3) zeros(1,4)];
   origin = zeros(1,5);
   descrip = '';

   switch class(ana.img)
      case 'uint8'
         datatype = 2;
      case 'int16'
         datatype = 4;
      case 'int32'
         datatype = 8;
      case 'single'
         datatype = 16;
      case 'double'
         datatype = 64;
      otherwise
         error('Datatype is not supported by make_ana.');
   end

   if nargin > 1 & ~isempty(varargin{2})
      voxel_size(2:4) = double(varargin{2});
   end

   if nargin > 2 & ~isempty(varargin{3})
      origin(1:3) = double(varargin{3});
   end

   if nargin > 3 & ~isempty(varargin{4})
      datatype = double(varargin{4});

      if datatype == 128 | datatype == 511
         dims(5) = [];
         dims = [dims 1];
      end
   end

   if nargin > 4 & ~isempty(varargin{5})
      descrip = varargin{5};
   end

   if ndims(ana.img) > 4
      error('NIfTI only allows a maximum of 4 Dimension matrix.');
   end

   maxval = round(double(max(ana.img(:))));
   minval = round(double(min(ana.img(:))));

   ana.hdr = make_header(dims, voxel_size, origin, datatype, ...
	descrip, maxval, minval);
   ana.filetype = 0;
   ana.ext = [];
   ana.untouch = 1;

   switch ana.hdr.dime.datatype
   case 2
      ana.img = uint8(ana.img);
   case 4
      ana.img = int16(ana.img);
   case 8
      ana.img = int32(ana.img);
   case 16
      ana.img = single(ana.img);
   case 64
      ana.img = double(ana.img);
   case 128
      ana.img = uint8(ana.img);
   otherwise
      error('Datatype is not supported by make_ana.');
   end

   return;					% make_ana


%---------------------------------------------------------------------
function hdr = make_header(dims, voxel_size, origin, datatype, ...
	descrip, maxval, minval)

   hdr.hk   = header_key;
   hdr.dime = image_dimension(dims, voxel_size, datatype, maxval, minval);
   hdr.hist = data_history(origin, descrip);
    
   return;					% make_header


%---------------------------------------------------------------------
function hk = header_key

    hk.sizeof_hdr       = 348;			% must be 348!
    hk.data_type        = '';
    hk.db_name          = '';
    hk.extents          = 0;
    hk.session_error    = 0;
    hk.regular          = 'r';
    hk.hkey_un0         = '0';
    
    return;					% header_key


%---------------------------------------------------------------------
function dime = image_dimension(dims, voxel_size, datatype, maxval, minval)
   
   dime.dim = dims;
   dime.vox_units = 'mm';
   dime.cal_units = '';
   dime.unused1 = 0;
   dime.datatype = datatype;
   
   switch dime.datatype
   case   2,
      dime.bitpix = 8;  precision = 'uint8';
   case   4,
      dime.bitpix = 16; precision = 'int16';
   case   8,
      dime.bitpix = 32; precision = 'int32';
   case  16,
      dime.bitpix = 32; precision = 'float32';
   case  64,
      dime.bitpix = 64; precision = 'float64';
   case 128
      dime.bitpix = 24;  precision = 'uint8';
   otherwise
      error('Datatype is not supported by make_ana.');
   end
   
   dime.dim_un0 = 0;
   dime.pixdim = voxel_size;
   dime.vox_offset = 0;
   dime.roi_scale = 1;
   dime.funused1 = 0;
   dime.funused2 = 0;
   dime.cal_max = 0;
   dime.cal_min = 0;
   dime.compressed = 0;
   dime.verified = 0;
   dime.glmax = maxval;
   dime.glmin = minval;
   
   return;					% image_dimension


%---------------------------------------------------------------------
function hist = data_history(origin, descrip)
   
   hist.descrip = descrip;
   hist.aux_file = 'none';
   hist.orient = 0;
   hist.originator = origin;
   hist.generated = '';
   hist.scannum = '';
   hist.patient_id = '';
   hist.exp_date = '';
   hist.exp_time = '';
   hist.hist_un0 = '';
   hist.views = 0;
   hist.vols_added = 0;
   hist.start_field = 0;
   hist.field_skip = 0;
   hist.omax = 0;
   hist.omin = 0;
   hist.smax = 0;
   hist.smin = 0;
   
   return;					% data_history
