# Supplementary material for: The successive projection algorithm as an initialization method for brain tumor segmentation using non-negative matrix factorization
Source: PLoS One. 2017 Aug 28;12(8):e0180268. doi: 10.1371/journal.pone.0180268 (PMC5573288; doi:10.1371/journal.pone.0180268)
Supplement: S1 File — The software code used within the study has been made available in the file S1_File.zip, along with one patient’s anonymized dataset. Interested researchers may run the code on this examplary dataset. The code has been written in matlab. After unzipping the file, please consult the file README_Code.docx on how to run an NMF analysis and validate the segmentation result. (ZIP) [file pone.0180268.s001.zip › S1_file/Code/NIFTI_tools/make_nii.m]

%  Make NIfTI structure specified by an N-D matrix. Usually, N is 3 for 
%  3D matrix [x y z], or 4 for 4D matrix with time series [x y z t]. 
%  Optional parameters can also be included, such as: voxel_size, 
%  origin, datatype, and description. 
%  
%  Once the NIfTI structure is made, it can be saved into NIfTI file 
%  using "save_nii" command (for more detail, type: help save_nii). 
%  
%  Usage: nii = make_nii(img, [voxel_size], [origin], [datatype], [description])
%
%  Where:
%
%	img:		Usually, img is a 3D matrix [x y z], or a 4D
%			matrix with time series [x y z t]. However,
%			NIfTI allows a maximum of 7D matrix. When the
%			image is in RGB format, make sure that the size
%			of 4th dimension is always 3 (i.e. [R G B]). In
%			that case, make sure that you must specify RGB
%			datatype, which is either 128 or 511.
%
%	voxel_size (optional):	Voxel size in millimeter for each
%				dimension. Default is [1 1 1].
%
%	origin (optional):	The AC origin. Default is [0 0 0].
%
%	datatype (optional):	Storage data type:
%		2 - uint8,  4 - int16,  8 - int32,  16 - float32,
%		32 - complex64,  64 - float64,  128 - RGB24,
%		256 - int8,  511 - RGB96,  512 - uint16,
%		768 - uint32,  1792 - complex128
%			Default will use the data type of 'img' matrix
%			For RGB image, you must specify it to either 128
%			or 511.
%
%	description (optional):	Description of data. Default is ''.
%
%  e.g.:
%     origin = [33 44 13]; datatype = 64;
%     nii = make_nii(img, [], origin, datatype);    % default voxel_size
%
%  NIFTI data format can be found on: http://nifti.nimh.nih.gov
%
%  - Jimmy Shen (jimmy@rotman-baycrest.on.ca)
%
function nii = make_nii(varargin)

   nii.img = varargin{1};
   dims = size(nii.img);
   dims = [length(dims) dims ones(1,8)];
   dims = dims(1:8);

   voxel_size = [0 ones(1,7)];
   origin = zeros(1,5);
   descrip = '';

   switch class(nii.img)
      case 'uint8'
         datatype = 2;
      case 'int16'
         datatype = 4;
      case 'int32'
         datatype = 8;
      case 'single'
         if isreal(nii.img)
            datatype = 16;
         else
            datatype = 32;
         end
      case 'double'
         if isreal(nii.img)
            datatype = 64;
         else
            datatype = 1792;
         end
      case 'int8'
         datatype = 256;
      case 'uint16'
         datatype = 512;
      case 'uint32'
         datatype = 768;
      otherwise
         error('Datatype is not supported by make_nii.');
   end

   if nargin > 1 & ~isempty(varargin{2})
      voxel_size(2:4) = double(varargin{2});
   end

   if nargin > 2 & ~isempty(varargin{3})
      origin(1:3) = double(varargin{3});
   end

   if nargin > 3 & ~isempty(varargin{4})
      datatype = double(varargin{4});

      if datatype == 128 | datatype == 511
         dims(5) = [];
         dims(1) = dims(1) - 1;
         dims = [dims 1];
      end
   end

   if nargin > 4 & ~isempty(varargin{5})
      descrip = varargin{5};
   end

   if ndims(nii.img) > 7
      error('NIfTI only allows a maximum of 7 Dimension matrix.');
   end

   maxval = round(double(max(nii.img(:))));
   minval = round(double(min(nii.img(:))));

   nii.hdr = make_header(dims, voxel_size, origin, datatype, ...
	descrip, maxval, minval);

   switch nii.hdr.dime.datatype
   case 2
      nii.img = uint8(nii.img);
   case 4
      nii.img = int16(nii.img);
   case 8
      nii.img = int32(nii.img);
   case 16
      nii.img = single(nii.img);
   case 32
      nii.img = single(nii.img);
   case 64
      nii.img = double(nii.img);
   case 128
      nii.img = uint8(nii.img);
   case 256
      nii.img = int8(nii.img);
   case 511
      img = double(nii.img(:));
      img = single((img - min(img))/(max(img) - min(img)));
      nii.img = reshape(img, size(nii.img));
      nii.hdr.dime.glmax = double(max(img));
      nii.hdr.dime.glmin = double(min(img));
   case 512
      nii.img = uint16(nii.img);
   case 768
      nii.img = uint32(nii.img);
   case 1792
      nii.img = double(nii.img);
   otherwise
      error('Datatype is not supported by make_nii.');
   end

   return;					% make_nii


%---------------------------------------------------------------------
function hdr = make_header(dims, voxel_size, origin, datatype, ...
	descrip, maxval, minval)

   hdr.hk   = header_key;
   hdr.dime = image_dimension(dims, voxel_size, datatype, maxval, minval);
   hdr.hist = data_history(origin, descrip);
    
   return;					% make_header


%---------------------------------------------------------------------
function hk = header_key

    hk.sizeof_hdr       = 348;			% must be 348!
    hk.data_type        = '';
    hk.db_name          = '';
    hk.extents          = 0;
    hk.session_error    = 0;
    hk.regular          = 'r';
    hk.dim_info         = 0;
    
    return;					% header_key


%---------------------------------------------------------------------
function dime = image_dimension(dims, voxel_size, datatype, maxval, minval)
   
   dime.dim = dims;
   dime.intent_p1 = 0;
   dime.intent_p2 = 0;
   dime.intent_p3 = 0;
   dime.intent_code = 0;
   dime.datatype = datatype;
   
   switch dime.datatype
   case 2,
      dime.bitpix = 8;  precision = 'uint8';
   case 4,
      dime.bitpix = 16; precision = 'int16';
   case 8,
      dime.bitpix = 32; precision = 'int32';
   case 16,
      dime.bitpix = 32; precision = 'float32';
   case 32,
      dime.bitpix = 64; precision = 'float32';
   case 64,
      dime.bitpix = 64; precision = 'float64';
   case 128
      dime.bitpix = 24;  precision = 'uint8';
   case 256 
      dime.bitpix = 8;  precision = 'int8';
   case 511
      dime.bitpix = 96;  precision = 'float32';
   case 512 
      dime.bitpix = 16; precision = 'uint16';
   case 768 
      dime.bitpix = 32; precision = 'uint32';
   case 1792,
      dime.bitpix = 128; precision = 'float64';
   otherwise
      error('Datatype is not supported by make_nii.');
   end
   
   dime.slice_start = 0;
   dime.pixdim = voxel_size;
   dime.vox_offset = 0;
   dime.scl_slope = 0;
   dime.scl_inter = 0;
   dime.slice_end = 0;
   dime.slice_code = 0;
   dime.xyzt_units = 0;
   dime.cal_max = 0;
   dime.cal_min = 0;
   dime.slice_duration = 0;
   dime.toffset = 0;
   dime.glmax = maxval;
   dime.glmin = minval;
   
   return;					% image_dimension


%---------------------------------------------------------------------
function hist = data_history(origin, descrip)
   
   hist.descrip = descrip;
   hist.aux_file = 'none';
   hist.qform_code = 0;
   hist.sform_code = 0;
   hist.quatern_b = 0;
   hist.quatern_c = 0;
   hist.quatern_d = 0;
   hist.qoffset_x = 0;
   hist.qoffset_y = 0;
   hist.qoffset_z = 0;
   hist.srow_x = zeros(1,4);
   hist.srow_y = zeros(1,4);
   hist.srow_z = zeros(1,4);
   hist.intent_name = '';
   hist.magic = '';
   hist.originator = origin;
   
   return;					% data_history
