# Supplementary material for: The successive projection algorithm as an initialization method for brain tumor segmentation using non-negative matrix factorization
Source: PLoS One. 2017 Aug 28;12(8):e0180268. doi: 10.1371/journal.pone.0180268 (PMC5573288; doi:10.1371/journal.pone.0180268)
Supplement: S1 File — The software code used within the study has been made available in the file S1_File.zip, along with one patient’s anonymized dataset. Interested researchers may run the code on this examplary dataset. The code has been written in matlab. After unzipping the file, please consult the file README_Code.docx on how to run an NMF analysis and validate the segmentation result. (ZIP) [file pone.0180268.s001.zip › S1_file/Code/NIFTI_tools/mat_into_hdr.m]

%MAT_INTO_HDR  The old versions of SPM (any version before SPM5) store
%	an affine matrix of the SPM Reoriented image into a matlab file 
%	(.mat extension). The file name of this SPM matlab file is the
%	same as the SPM Reoriented image file (.img/.hdr extension).
%
%	This program will convert the ANALYZE 7.5 SPM Reoriented image
%	file into NIfTI format, and integrate the affine matrix in the
%	SPM matlab file into its header file (.hdr extension).
%
%	WARNING: Before you run this program, please save the header
%	file (.hdr extension) into another file name or into another
%	folder location, because all header files (.hdr extension)
%	will be overwritten after they are converted into NIfTI
%	format.
%
%  Usage: mat_into_hdr(filename);
%
%  filename:	file name(s) with .hdr or .mat file extension, like:
%		'*.hdr', or '*.mat', or a single .hdr or .mat file.
%	e.g.	mat_into_hdr('T1.hdr')
%		mat_into_hdr('*.mat')
%

%  - Jimmy Shen (jimmy@rotman-baycrest.on.ca)
%
%-------------------------------------------------------------------------
function mat_into_hdr(files)

   pn = fileparts(files);
   file_lst = dir(files);
   file_lst = {file_lst.name};
   file1 = file_lst{1};
   [p n e]= fileparts(file1);

   for i=1:length(file_lst)
      [p n e]= fileparts(file_lst{i});
      disp(['working on file ', num2str(i) ,' of ', num2str(length(file_lst)), ': ', n,e]);
      process=1;

      if isequal(e,'.hdr')
         mat=fullfile(pn, [n,'.mat']);
         hdr=fullfile(pn, file_lst{i});

         if ~exist(mat,'file')
            warning(['Cannot find file "',mat  , '". File "', n, e, '" will not be processed.']);
            process=0;
         end
      elseif isequal(e,'.mat')
         hdr=fullfile(pn, [n,'.hdr']);
         mat=fullfile(pn, file_lst{i});

         if ~exist(hdr,'file')
            warning(['Can not find file "',hdr  , '". File "', n, e, '" will not be processed.']);
            process=0;
         end
      else
         warning(['Input file must have .mat or .hdr extension. File "', n, e, '" will not be processed.']);
         process=0;
      end

      if process
         load(mat);
         R=M(1:3,1:3);
         T=M(1:3,4);
         T=R*ones(3,1)+T;
         M(1:3,4)=T;

         [h filetype fileprefix machine]=load_nii_hdr(hdr);
         h.hist.qform_code=0;
         h.hist.sform_code=1;
         h.hist.srow_x=M(1,:);
         h.hist.srow_y=M(2,:);
         h.hist.srow_z=M(3,:);
         h.hist.magic='ni1';

         fid = fopen(hdr,'w',machine);
         save_nii_hdr(h,fid);
         fclose(fid);
      end
   end

   return;				% mat_into_hdr
