# Supplementary material for: The successive projection algorithm as an initialization method for brain tumor segmentation using non-negative matrix factorization
Source: PLoS One. 2017 Aug 28;12(8):e0180268. doi: 10.1371/journal.pone.0180268 (PMC5573288; doi:10.1371/journal.pone.0180268)
Supplement: S1 File — The software code used within the study has been made available in the file S1_File.zip, along with one patient’s anonymized dataset. Interested researchers may run the code on this examplary dataset. The code has been written in matlab. After unzipping the file, please consult the file README_Code.docx on how to run an NMF analysis and validate the segmentation result. (ZIP) [file pone.0180268.s001.zip › S1_file/Code/NIFTI_tools/reslice_nii.m]

%  The basic application of the 'reslice_nii.m' program is to perform
%  any 3D affine transform defined by a NIfTI format image.
%
%  In addition, the 'reslice_nii.m' program can also be applied to
%  generate an isotropic image from either a NIfTI format image or
%  an ANALYZE format image.
%
%  The resliced NIfTI file will always be in RAS orientation.
%
%  This program only supports real integer or floating-point data type.
%  For other data type, the program will exit with an error message 
%  "Transform of this NIFTI data is not supported by the program".
%
%  Usage: reslice_nii(old_fn, new_fn, [voxel_size], [verbose], [bg], ...
%			[method], [img_idx], [preferredForm]);
%
%  old_fn  -	filename for original NIfTI file
%
%  new_fn  -	filename for resliced NIfTI file
%
%  voxel_size (optional)  - size of a voxel in millimeter along x y z
%		direction for resliced NIfTI file. 'voxel_size' will use
%		the rounded minimum voxel_size in original NIfTI header,
%		if it is default or empty.
%
%  verbose (optional) - 1, 0
%			1:  show transforming progress in percentage
%			2:  progress will not be displayed
%			'verbose' is 1 if it is default or empty.
%
%  bg (optional)  -	background voxel intensity in any extra corner that
%			is caused by 3D interpolation. 0 in most cases. 'bg'
%			will be the average of two corner voxel intensities
%			in original image volume, if it is default or empty.
%
%  method (optional)  -	1, 2, or 3
%			1:  for Trilinear interpolation
%			2:  for Nearest Neighbor interpolation
%			3:  for Fischer's Bresenham interpolation
%			'method' is 1 if it is default or empty.
%
%  img_idx (optional)  -  a numerical array of image volume indices. Only
%		the specified volumes will be loaded. All available image
%		volumes will be loaded, if it is default or empty.
%
%	The number of images scans can be obtained from get_nii_frame.m,
%	or simply: hdr.dime.dim(5).
%
%  preferredForm (optional)  -  selects which transformation from voxels
%	to RAS coordinates; values are s,q,S,Q.  Lower case s,q indicate
%	"prefer sform or qform, but use others if preferred not present". 
%	Upper case indicate the program is forced to use the specificied
%	tranform or fail loading.  'preferredForm' will be 's', if it is
%	default or empty.	- Jeff Gunter
%
%  NIFTI data format can be found on: http://nifti.nimh.nih.gov
%  
%  - Jimmy Shen (jimmy@rotman-baycrest.on.ca)
%
function reslice_nii(old_fn, new_fn, voxel_size, verbose, bg, method, img_idx, preferredForm)

   if ~exist('old_fn','var') | ~exist('new_fn','var')
      error('Usage: reslice_nii(old_fn, new_fn, [voxel_size], [verbose], [bg], [method], [img_idx])');
   end

   if ~exist('method','var') | isempty(method)
      method = 1;
   end

   if ~exist('img_idx','var') | isempty(img_idx)
      img_idx = [];
   end

   if ~exist('verbose','var') | isempty(verbose)
      verbose = 1;
   end

   if ~exist('preferredForm','var') | isempty(preferredForm)
      preferredForm= 's';				% Jeff
   end

   nii = load_nii_no_xform(old_fn, img_idx, 0, preferredForm);

   if ~ismember(nii.hdr.dime.datatype, [2,4,8,16,64,256,512,768])
      error('Transform of this NIFTI data is not supported by the program.');
   end

   if ~exist('voxel_size','var') | isempty(voxel_size)
      voxel_size = round(min(nii.hdr.dime.pixdim(2:4)))*ones(1,3);
   elseif length(voxel_size) < 3
      voxel_size = voxel_size(1)*ones(1,3);
   end

   if ~exist('bg','var') | isempty(bg)
      bg = mean([nii.img(1) nii.img(end)]);
   end

   old_M = nii.hdr.hist.old_affine;

   if nii.hdr.dime.dim(5) > 1
      for i = 1:nii.hdr.dime.dim(5)
         if verbose
            fprintf('Reslicing %d of %d volumes.\n', i, nii.hdr.dime.dim(5));
         end

         [img(:,:,:,i) M] = ...
		affine(nii.img(:,:,:,i), old_M, voxel_size, verbose, bg, method);
      end
   else
      [img M] = affine(nii.img, old_M, voxel_size, verbose, bg, method);
   end

   new_dim = size(img);
   nii.img = img;
   nii.hdr.dime.dim(2:4) = new_dim(1:3);
   nii.hdr.dime.datatype = 16;
   nii.hdr.dime.bitpix = 32;
   nii.hdr.dime.pixdim(2:4) = voxel_size(:)';
   nii.hdr.dime.glmax = max(img(:));
   nii.hdr.dime.glmin = min(img(:));
   nii.hdr.hist.qform_code = 0;
   nii.hdr.hist.sform_code = 1;
   nii.hdr.hist.srow_x = M(1,:);
   nii.hdr.hist.srow_y = M(2,:);
   nii.hdr.hist.srow_z = M(3,:);
   nii.hdr.hist.new_affine = M;

   save_nii(nii, new_fn);

   return;					% reslice_nii


%--------------------------------------------------------------------
function [nii] = load_nii_no_xform(filename, img_idx, old_RGB, preferredForm)

   if ~exist('filename','var'),
      error('Usage: [nii] = load_nii(filename, [img_idx], [old_RGB])');
   end
   
   if ~exist('img_idx','var'), img_idx = []; end
   if ~exist('old_RGB','var'), old_RGB = 0; end
   if ~exist('preferredForm','var'), preferredForm= 's'; end     % Jeff

   v = version;

   %  Check file extension. If .gz, unpack it into temp folder
   %
   if strcmp(filename(end-2:end), '.gz')

      if ~strcmp(filename(end-6:end), '.img.gz') & ...
	 ~strcmp(filename(end-6:end), '.hdr.gz') & ...
	 ~strcmp(filename(end-6:end), '.nii.gz')

         error('Please check filename.');
      end

      if str2num(v(1:3)) < 7.1 | ~usejava('jvm')
         error('Please use MATLAB 7.1 (with java) and above, or run gunzip outside MATLAB.');
      elseif strcmp(filename(end-6:end), '.img.gz')
         filename1 = filename;
         filename2 = filename;
         filename2(end-6:end) = '';
         filename2 = [filename2, '.hdr.gz'];

         tmpDir = tempname;
         mkdir(tmpDir);
         gzFileName = filename;

         filename1 = gunzip(filename1, tmpDir);
         filename2 = gunzip(filename2, tmpDir);
         filename = char(filename1);	% convert from cell to string
      elseif strcmp(filename(end-6:end), '.hdr.gz')
         filename1 = filename;
         filename2 = filename;
         filename2(end-6:end) = '';
         filename2 = [filename2, '.img.gz'];

         tmpDir = tempname;
         mkdir(tmpDir);
         gzFileName = filename;

         filename1 = gunzip(filename1, tmpDir);
         filename2 = gunzip(filename2, tmpDir);
         filename = char(filename1);	% convert from cell to string
      elseif strcmp(filename(end-6:end), '.nii.gz')
         tmpDir = tempname;
         mkdir(tmpDir);
         gzFileName = filename;
         filename = gunzip(filename, tmpDir);
         filename = char(filename);	% convert from cell to string
      end
   end

   %  Read the dataset header
   %
   [nii.hdr,nii.filetype,nii.fileprefix,nii.machine] = load_nii_hdr(filename);

   %  Read the header extension
   %
%   nii.ext = load_nii_ext(filename);
   
   %  Read the dataset body
   %
   [nii.img,nii.hdr] = ...
        load_nii_img(nii.hdr,nii.filetype,nii.fileprefix,nii.machine,img_idx,'','','',old_RGB);
   
   %  Perform some of sform/qform transform
   %
%   nii = xform_nii(nii, preferredForm);

   %  Clean up after gunzip
   %
   if exist('gzFileName', 'var')

      %  fix fileprefix so it doesn't point to temp location
      %
      nii.fileprefix = gzFileName(1:end-7);
      rmdir(tmpDir,'s');
   end


   hdr = nii.hdr;

   %  NIFTI can have both sform and qform transform. This program
   %  will check sform_code prior to qform_code by default.
   %
   %  If user specifys "preferredForm", user can then choose the
   %  priority.					- Jeff
   %
   useForm=[];					% Jeff

   if isequal(preferredForm,'S')
       if isequal(hdr.hist.sform_code,0)
           error('User requires sform, sform not set in header');
       else
           useForm='s';
       end
   end						% Jeff

   if isequal(preferredForm,'Q')
       if isequal(hdr.hist.qform_code,0)
           error('User requires sform, sform not set in header');
       else
           useForm='q';
       end
   end						% Jeff

   if isequal(preferredForm,'s')
       if hdr.hist.sform_code > 0
           useForm='s';
       elseif hdr.hist.qform_code > 0
           useForm='q';
       end
   end						% Jeff
   
   if isequal(preferredForm,'q')
       if hdr.hist.qform_code > 0
           useForm='q';
       elseif hdr.hist.sform_code > 0
           useForm='s';
       end
   end						% Jeff

   if isequal(useForm,'s')
      R = [hdr.hist.srow_x(1:3)
           hdr.hist.srow_y(1:3)
           hdr.hist.srow_z(1:3)];

      T = [hdr.hist.srow_x(4)
           hdr.hist.srow_y(4)
           hdr.hist.srow_z(4)];

      nii.hdr.hist.old_affine = [ [R;[0 0 0]] [T;1] ];

   elseif isequal(useForm,'q')
      b = hdr.hist.quatern_b;
      c = hdr.hist.quatern_c;
      d = hdr.hist.quatern_d;

      if 1.0-(b*b+c*c+d*d) < 0
         if abs(1.0-(b*b+c*c+d*d)) < 1e-5
            a = 0;
         else
            error('Incorrect quaternion values in this NIFTI data.');
         end
      else
         a = sqrt(1.0-(b*b+c*c+d*d));
      end

      qfac = hdr.dime.pixdim(1);
      i = hdr.dime.pixdim(2);
      j = hdr.dime.pixdim(3);
      k = qfac * hdr.dime.pixdim(4);

      R = [a*a+b*b-c*c-d*d     2*b*c-2*a*d        2*b*d+2*a*c
           2*b*c+2*a*d         a*a+c*c-b*b-d*d    2*c*d-2*a*b
           2*b*d-2*a*c         2*c*d+2*a*b        a*a+d*d-c*c-b*b];

      T = [hdr.hist.qoffset_x
           hdr.hist.qoffset_y
           hdr.hist.qoffset_z];

      nii.hdr.hist.old_affine = [ [R * diag([i j k]);[0 0 0]] [T;1] ];

   elseif nii.filetype == 0 & exist([nii.fileprefix '.mat'],'file')
      load([nii.fileprefix '.mat']);	% old SPM affine matrix
      R=M(1:3,1:3);
      T=M(1:3,4);
      T=R*ones(3,1)+T;
      M(1:3,4)=T;
      nii.hdr.hist.old_affine = M;

   else
      M = diag(hdr.dime.pixdim(2:5));
      M(1:3,4) = -M(1:3,1:3)*(hdr.hist.originator(1:3)-1)';
      M(4,4) = 1;
      nii.hdr.hist.old_affine = M;
   end

   return					% load_nii_no_xform
