# Supplementary material for: The successive projection algorithm as an initialization method for brain tumor segmentation using non-negative matrix factorization
Source: PLoS One. 2017 Aug 28;12(8):e0180268. doi: 10.1371/journal.pone.0180268 (PMC5573288; doi:10.1371/journal.pone.0180268)
Supplement: S1 File — The software code used within the study has been made available in the file S1_File.zip, along with one patient’s anonymized dataset. Interested researchers may run the code on this examplary dataset. The code has been written in matlab. After unzipping the file, please consult the file README_Code.docx on how to run an NMF analysis and validate the segmentation result. (ZIP) [file pone.0180268.s001.zip › S1_file/Code/NIFTI_tools/rri_select_file.m]

function [selected_file, selected_path] = rri_select_file(varargin)
%
%  USAGE: [selected_file, selected_path] = ...
%             rri_select_file(dir_name, fig_title)
%
%  Allow user to select a file from a list of Matlab competible
%	file format
%
%  Example:
%
%    [selected_file, selected_path] = ...
%		rri_select_file('/usr','Select Data File');
%
%  See Also RRI_GETFILES

%  -- Created June 2001 by Wilkin Chau, Rotman Research Institute
%
%  use rri_select_file to open & save Matlab recognized format
%  -- Modified Dec 2002 by Jimmy Shen, Rotman Research Institute
%

   if nargin == 0 | ischar(varargin{1}) 	% create rri_select_file figure

      dir_name = '';
      fig_title = 'Select a File';

      if nargin > 0
         dir_name = varargin{1};
      end

      if nargin > 1
         fig_title = varargin{2};
      end

      Init(fig_title,dir_name);
      uiwait;                           % wait for user finish

      selected_path = getappdata(gcf,'SelectedDirectory');
      selected_file = getappdata(gcf,'SelectedFile');

      cd (getappdata(gcf,'StartDirectory'));
      close(gcf);
      return;
   end;

   %  clear the message line,
   %
   h = findobj(gcf,'Tag','MessageLine');
   set(h,'String','');

   action = varargin{1}{1};

   %  change 'File format':
   %  update 'Files' & 'File selection' based on file pattern
   %
   if strcmp(action,'EditFilter'),
      EditFilter;

   %  run delete_fig when figure is closing
   %
   elseif strcmp(action,'delete_fig'),
      delete_fig;

   %  select 'Directories':
   %  go into the selected dir
   %  update 'Files' & 'File selection' based on file pattern
   %
   elseif strcmp(action,'select_dir'),
      select_dir;

   %  select 'Files':
   %  update 'File selection'
   %
   elseif strcmp(action,'select_file'),
      select_file;

   %  change 'File selection':
   %  if it is a file, select that,
   %  if it is more than a file (*), select those,
   %  if it is a directory, select based on file pattern
   %  
   elseif strcmp(action,'EditSelection'),
      EditSelection;

   %  clicked 'Select'
   %
   elseif strcmp(action,'DONE_BUTTON_PRESSED'),
      h = findobj(gcf,'Tag','SelectionEdit');
      [filepath,filename,fileext] = fileparts(get(h,'String'));

      if isempty(filepath) | isempty(filename) | isempty(fileext)
         setappdata(gcf,'SelectedDirectory',[]);
         setappdata(gcf,'SelectedFile',[]);
      else
         if ~strcmp(filepath(end),filesep)		% not end with filesep
            filepath = [filepath filesep];		% add a filesep to filepath
         end

         setappdata(gcf,'SelectedDirectory',filepath);
         setappdata(gcf,'SelectedFile',[filename fileext]);
      end

      if getappdata(gcf,'ready')			% ready to exit
         uiresume;
      end

   %  clicked 'cancel'
   %
   elseif strcmp(action,'CANCEL_BUTTON_PRESSED'),
      setappdata(gcf,'SelectedDirectory',[]);
      setappdata(gcf,'SelectedFile',[]);
      set(findobj(gcf,'Tag','FileList'),'String','');
      uiresume;
   end;

   return;


% --------------------------------------------------------------------
function Init(fig_title,dir_name),

   StartDirectory = pwd;
   if isempty(StartDirectory),
       StartDirectory = filesep;
   end;

   filter_disp = {'JPEG image (*.jpg)', ...
	'TIFF image, compressed (*.tif)', ...
	'EPS Level 1 (*.eps)', ...
	'Adobe Illustrator 88 (*.ai)', ...
	'Enhanced metafile (*.emf)', ...
	'Matlab Figure (*.fig)', ...
	'Matlab M-file (*.m)', ...
	'Portable bitmap (*.pbm)', ...
	'Paintbrush 24-bit (*.pcx)', ...
	'Portable Graymap (*.pgm)', ...
	'Portable Network Graphics (*.png)', ...
	'Portable Pixmap (*.ppm)', ...
   };

   filter_string = {'*.jpg', ...
	'*.tif', ...
	'*.eps', ...
	'*.ai', ...
	'*.emf', ...
	'*.fig', ...
	'*.m', ...
	'*.pbm', ...
	'*.pcx', ...
	'*.pgm', ...
	'*.png', ...
	'*.ppm', ...
   };

%   filter_disp = char(filter_disp);
   filter_string = char(filter_string);

   margine = 0.05;
   line_height = 0.07;
   char_height = line_height*0.8;

   save_setting_status = 'on';
   rri_select_file_pos = [];

   try
      load('pls_profile');
   catch
   end

   if ~isempty(rri_select_file_pos) & strcmp(save_setting_status,'on')

      pos = rri_select_file_pos;

   else

      w = 0.4;
      h = 0.6;
      x = (1-w)/2;
      y = (1-h)/2;

      pos = [x y w h];

   end

   h0 = figure('parent',0, 'Color',[0.8 0.8 0.8], ...
        'Units','normal', ...
        'Name',fig_title, ...
        'NumberTitle','off', ...
        'MenuBar','none', ...
        'Position', pos, ...
        'deleteFcn','rri_select_file({''delete_fig''});', ...
        'WindowStyle', 'modal', ...
        'Tag','GetFilesFigure', ...
        'ToolBar','none');

   x = margine;
   y = 1 - 1*line_height - margine;
   w = 1-2*x;
   h = char_height;

   pos = [x y w h];

   h1 = uicontrol('Parent',h0, ...		% Filter Label
        'Style','text', ...
        'Units','normal', ...
        'BackgroundColor',[0.8 0.8 0.8], ...
	'fontunit','normal', ...
        'FontSize',0.5, ...
        'HorizontalAlignment','left', ...
        'Position', pos, ...
        'String','Choose one of the file format:', ...
        'Tag','FilterLabel');

   y = 1 - 2*line_height - margine + line_height*0.2;
   w = 1-2*x;

   pos = [x y w h];

   h_filter = uicontrol('Parent',h0, ...	% Filter list
        'Style','popupmenu', ...
        'Units','normal', ...
        'BackgroundColor',[1 1 1], ...
	'fontunit','normal', ...
        'FontSize',0.5, ...
        'HorizontalAlignment','left', ...
        'Position', pos, ...
        'String', filter_disp, ...
        'user', filter_string, ...
	'value', 1, ...
        'Callback','rri_select_file({''EditFilter''});', ...
        'Tag','FilterEdit');

   y = 1 - 3*line_height - margine;
   w = 0.5 - x - margine/2;

   pos = [x y w h];

   h1 = uicontrol('Parent',h0, ...            % Directory Label
        'Style','text', ...
        'Units','normal', ...
        'BackgroundColor',[0.8 0.8 0.8], ...
	'fontunit','normal', ...
        'FontSize',0.5, ...
        'HorizontalAlignment','left', ...
        'ListboxTop',0, ...
        'Position', pos, ...
        'String','Directories', ...
        'Tag','DirectoryLabel');

   x = 0.5;
   y = 1 - 3*line_height - margine;
   w = 0.5 - margine;

   pos = [x y w h];

   h1 = uicontrol('Parent',h0, ...            % File Label
        'Style','text', ...
        'Units','normal', ...
        'BackgroundColor',[0.8 0.8 0.8], ...
	'fontunit','normal', ...
        'FontSize',0.5, ...
        'HorizontalAlignment','left', ...
        'ListboxTop',0, ...
        'Position', pos, ...
        'String','Files', ...
        'Tag','FileLabel');

   x = margine;
   y = 4*line_height + margine;
   w = 0.5 - x - margine/2;
   h = 1 - 7*line_height - 2*margine;

   pos = [x y w h];

   h_dir = uicontrol('Parent',h0, ...            % Directory Listbox
        'Style','listbox', ...
        'Units','normal', ...
	'fontunit','normal', ...
        'FontSize',0.08, ...
        'HorizontalAlignment','left', ...
        'Interruptible', 'off', ...
        'ListboxTop',1, ...
        'Position', pos, ...
        'String', '', ...
        'Callback','rri_select_file({''select_dir''});', ...
        'Tag','DirectoryList');

   x = 0.5;
   y = 4*line_height + margine;
   w = 0.5 - margine;
   h = 1 - 7*line_height - 2*margine;

   pos = [x y w h];

   h_file = uicontrol('Parent',h0, ...            % File Listbox
        'Style','listbox', ...
        'Units','normal', ...
	'fontunit','normal', ...
        'FontSize',0.08, ...
        'HorizontalAlignment','left', ...
        'ListboxTop',1, ...
        'Position', pos, ...
        'String', '', ...
        'Callback','rri_select_file({''select_file''});', ...
        'Tag','FileList');

   x = margine;
   y = 3*line_height + margine - line_height*0.2;
   w = 1-2*x;
   h = char_height;

   pos = [x y w h];

   h1 = uicontrol('Parent',h0, ...            % Selection Label
        'Style','text', ...
        'Units','normal', ...
        'BackgroundColor',[0.8 0.8 0.8], ...
        'fontunit','normal', ...
        'FontSize',0.5, ...
        'HorizontalAlignment','left', ...
        'Position', pos, ...
        'String','File you selected:', ...
        'Tag','SelectionLabel');

   y = 2*line_height + margine;
   w = 1-2*x;

   pos = [x y w h];

   h_select = uicontrol('Parent',h0, ...            % Selection Edit
        'Style','edit', ...
        'Units','normal', ...
        'BackgroundColor',[1 1 1], ...
        'fontunit','normal', ...
        'FontSize',0.5, ...
        'HorizontalAlignment','left', ...
        'Position', pos, ...
        'String', '', ...
        'Callback','rri_select_file({''EditSelection''});', ...
        'Tag','SelectionEdit');

   x = 2*margine;
   y = line_height/2 + margine;
   w = 0.2;
   h = line_height;

   pos = [x y w h];

   h_done = uicontrol('Parent',h0, ...                      % DONE
        'Units','normal', ...
        'fontunit','normal', ...
        'FontSize',0.5, ...
        'ListboxTop',0, ...
        'Position', pos, ...
        'HorizontalAlignment','center', ...
        'String','Save', ...			% 'Select', ...
        'Callback','rri_select_file({''DONE_BUTTON_PRESSED''});', ...
        'Tag','DONEButton');

   x = 1 - x - w;

   pos = [x y w h];

   h_cancel = uicontrol('Parent',h0, ...                      % CANCEL
        'Units','normal', ...
        'fontunit','normal', ...
        'FontSize',0.5, ...
        'ListboxTop',0, ...
        'Position', pos, ...
        'HorizontalAlignment','center', ...
        'String','Cancel', ...
        'Callback','rri_select_file({''CANCEL_BUTTON_PRESSED''});', ...
        'Tag','CANCELButton');

   if isempty(dir_name)
      dir_name = StartDirectory;
   end

   set(h_select,'string',dir_name);

   filter_select = get(h_filter,'value');
   filter_pattern = filter_string(filter_select,:);

   setappdata(gcf,'FilterPattern',deblank(filter_pattern));
   setappdata(gcf,'filter_string',filter_string);

   setappdata(gcf,'h_filter', h_filter);
   setappdata(gcf,'h_dir', h_dir);
   setappdata(gcf,'h_file', h_file);
   setappdata(gcf,'h_select', h_select);
   setappdata(gcf,'h_done', h_done);
   setappdata(gcf,'h_cancel', h_cancel);
   setappdata(gcf,'StartDirectory',StartDirectory);

   EditSelection;

   h_file = getappdata(gcf,'h_file');
   if isempty(get(h_file,'string'))
      setappdata(gcf,'ready',0);
   else
      setappdata(gcf,'ready',1);
   end

   return;					% Init


%  called by all the actions, to update 'Directories' or 'Files'
%  based on filter_pattern. Select first file in filelist.
%
% --------------------------------------------------------------------

function update_dirlist;

   filter_path = getappdata(gcf,'curr_dir');
   filter_pattern = getappdata(gcf,'FilterPattern');

   if exist(filter_pattern) == 2	% user input specific filename
      is_single_file = 1;		% need manually take path out later
   else
      is_single_file = 0;
   end

   % take the file path out from filter_pattern
   %
   [fpath fname fext] = fileparts(filter_pattern);
   filter_pattern = [fname fext];

   dir_struct = dir(filter_path);
   if isempty(dir_struct)
      msg = 'ERROR: Directory not found!';
      uiwait(msgbox(msg,'File Selection Error','modal'));
      return;
   end;

   old_pointer = get(gcf,'Pointer');
   set(gcf,'Pointer','watch');
   
   dir_list = dir_struct(find([dir_struct.isdir] == 1));
   [sorted_dir_names,sorted_dir_index] = sortrows({dir_list.name}');

   dir_struct = dir([filter_path filesep filter_pattern]);
   if isempty(dir_struct)
      sorted_file_names = [];
   else
      file_list = dir_struct(find([dir_struct.isdir] == 0));

      if is_single_file			% take out path
         tmp = file_list.name;
         [fpath fname fext] = fileparts(tmp);
         file_list.name = [fname fext];
      end

      [sorted_file_names,sorted_file_index] = sortrows({file_list.name}');
   end;

   disp_dir_names = [];			% if need full path, use this
					% instead of sorted_dir_names
   for i=1:length(sorted_dir_names)
      tmp = [filter_path filesep sorted_dir_names{i}];
      disp_dir_names = [disp_dir_names {tmp}];
   end

   h = findobj(gcf,'Tag','DirectoryList');
   set(h,'String',sorted_dir_names,'Value',1);

   h = findobj(gcf,'Tag','FileList');
   set(h,'String',sorted_file_names,'value',1);

   h_select = getappdata(gcf,'h_select');
   if strcmp(filter_path(end),filesep)		% filepath end with filesep
      filter_path = filter_path(1:end-1);	% take filesep out
   end

   if isempty(sorted_file_names)
      set(h_select,'string',[filter_path filesep]);
   else
      set(h_select,'string',[filter_path filesep sorted_file_names{1}]);
   end

   set(gcf,'Pointer',old_pointer);

   return; 					% update_dirlist


%  change 'File format':
%  update 'Files' & 'File selection' based on file pattern
%
% --------------------------------------------------------------------

function EditFilter()

   filter_select = get(gcbo,'value');
   filter_string = getappdata(gcf,'filter_string');
   filter_pattern = filter_string(filter_select,:);
   filter_path = getappdata(gcf,'curr_dir');

   % update filter_pattern
   setappdata(gcf,'FilterPattern',deblank(filter_pattern));

   if isempty(filter_path),
       filter_path = filesep;
   end;

   update_dirlist;

   h_file = getappdata(gcf,'h_file');
   if isempty(get(h_file,'string'))
      setappdata(gcf,'ready',0);
   else
      setappdata(gcf,'ready',1);
   end

   return;					% EditFilter


%  select 'Directories':
%  go into the selected dir
%  update 'Files' & 'File selection' based on file pattern
%
% --------------------------------------------------------------------

function select_dir()

   listed_dir = get(gcbo,'String');
   selected_dir_idx = get(gcbo,'Value');
   selected_dir = listed_dir{selected_dir_idx};
   curr_dir = getappdata(gcf,'curr_dir');
   
   %  update the selection box
   %
   try 
      cd ([curr_dir filesep selected_dir]);
   catch
      msg = 'ERROR: Cannot access directory';
      uiwait(msgbox(msg,'File Selection Error','modal'));
      return;
   end;

   if isempty(pwd)
      curr_dir = filesep;
   else
      curr_dir = pwd;
   end;

   setappdata(gcf,'curr_dir',curr_dir);
   update_dirlist;

   h_file = getappdata(gcf,'h_file');
   if isempty(get(h_file,'string'))
      setappdata(gcf,'ready',0);
   else
      setappdata(gcf,'ready',1);
   end

   return;					% select_dir


%  select 'Files':
%  update 'File selection'
%
% --------------------------------------------------------------------

function select_file()

   setappdata(gcf,'ready',1);
   listed_file = get(gcbo,'String');
   selected_file_idx = get(gcbo,'Value');
   selected_file = listed_file{selected_file_idx};
   curr_dir = getappdata(gcf,'curr_dir');

   if strcmp(curr_dir(end),filesep)		% filepath end with filesep
      curr_dir = curr_dir(1:end-1);	% take filesep out
   end

   h_select = getappdata(gcf,'h_select');
   set(h_select,'string',[curr_dir filesep selected_file]);

   return;					% select_file


%  change 'File selection':
%  if it is a file, select that,
%  if it is more than a file (*), select those,
%  if it is a directory, select based on file pattern
%  
% --------------------------------------------------------------------

function EditSelection()

   filter_string = getappdata(gcf,'filter_string');
   h_select = getappdata(gcf,'h_select');
   selected_file = get(h_select,'string');

   if exist(selected_file) == 7			% if user enter a dir
      setappdata(gcf,'ready',0);
      setappdata(gcf,'curr_dir',selected_file);		% get new dir
      update_dirlist;
   else

      setappdata(gcf,'ready',1);

      [fpath fname fext]= fileparts(selected_file);
      if exist(fpath) ~=7			% fpath is not a dir
         setappdata(gcf,'ready',0);
         msg = 'ERROR: Cannot access directory';
         uiwait(msgbox(msg,'File Selection Error','modal'));
      end

      %  if the file format user entered is not supported by matlab
      if isempty(strmatch(['*',fext],filter_string,'exact'))
         setappdata(gcf,'ready',0);
         msg = 'ERROR: File format is not supported by Matlab.';
         uiwait(msgbox(msg,'File Selection Error','modal'));
      end

   end

   return;					% EditSelection


% --------------------------------------------------------------------

function delete_fig()

   try
      load('pls_profile');
      pls_profile = which('pls_profile.mat');

      rri_select_file_pos = get(gcbf,'position');

      save(pls_profile, '-append', 'rri_select_file_pos');
   catch
   end

   return;
