# Supplementary material for: The successive projection algorithm as an initialization method for brain tumor segmentation using non-negative matrix factorization
Source: PLoS One. 2017 Aug 28;12(8):e0180268. doi: 10.1371/journal.pone.0180268 (PMC5573288; doi:10.1371/journal.pone.0180268)
Supplement: S1 File — The software code used within the study has been made available in the file S1_File.zip, along with one patient’s anonymized dataset. Interested researchers may run the code on this examplary dataset. The code has been written in matlab. After unzipping the file, please consult the file README_Code.docx on how to run an NMF analysis and validate the segmentation result. (ZIP) [file pone.0180268.s001.zip › S1_file/Code/NIFTI_tools/save_nii.m]

%  Save NIFTI dataset. Support both *.nii and *.hdr/*.img file extension.
%  If file extension is not provided, *.hdr/*.img will be used as default.
%  
%  Usage: save_nii(nii, filename, [old_RGB])
%  
%  nii.hdr - struct with NIFTI header fields (from load_nii.m or make_nii.m)
%
%  nii.img - 3D (or 4D) matrix of NIFTI data.
%
%  filename - NIFTI file name.
%
%  old_RGB    - an optional boolean variable to handle special RGB data 
%       sequence [R1 R2 ... G1 G2 ... B1 B2 ...] that is used only by 
%       AnalyzeDirect (Analyze Software). Since both NIfTI and Analyze
%       file format use RGB triple [R1 G1 B1 R2 G2 B2 ...] sequentially
%       for each voxel, this variable is set to FALSE by default. If you
%       would like the saved image only to be opened by AnalyzeDirect 
%       Software, set old_RGB to TRUE (or 1). It will be set to 0, if it
%       is default or empty.
%  
%  Tip: to change the data type, set nii.hdr.dime.datatype,
%	and nii.hdr.dime.bitpix to:
% 
%     0 None                     (Unknown bit per voxel) % DT_NONE, DT_UNKNOWN 
%     1 Binary                         (ubit1, bitpix=1) % DT_BINARY 
%     2 Unsigned char         (uchar or uint8, bitpix=8) % DT_UINT8, NIFTI_TYPE_UINT8 
%     4 Signed short                  (int16, bitpix=16) % DT_INT16, NIFTI_TYPE_INT16 
%     8 Signed integer                (int32, bitpix=32) % DT_INT32, NIFTI_TYPE_INT32 
%    16 Floating point    (single or float32, bitpix=32) % DT_FLOAT32, NIFTI_TYPE_FLOAT32 
%    32 Complex, 2 float32      (Use float32, bitpix=64) % DT_COMPLEX64, NIFTI_TYPE_COMPLEX64
%    64 Double precision  (double or float64, bitpix=64) % DT_FLOAT64, NIFTI_TYPE_FLOAT64 
%   128 uint RGB                  (Use uint8, bitpix=24) % DT_RGB24, NIFTI_TYPE_RGB24 
%   256 Signed char            (schar or int8, bitpix=8) % DT_INT8, NIFTI_TYPE_INT8 
%   511 Single RGB              (Use float32, bitpix=96) % DT_RGB96, NIFTI_TYPE_RGB96
%   512 Unsigned short               (uint16, bitpix=16) % DT_UNINT16, NIFTI_TYPE_UNINT16 
%   768 Unsigned integer             (uint32, bitpix=32) % DT_UNINT32, NIFTI_TYPE_UNINT32 
%  1024 Signed long long              (int64, bitpix=64) % DT_INT64, NIFTI_TYPE_INT64
%  1280 Unsigned long long           (uint64, bitpix=64) % DT_UINT64, NIFTI_TYPE_UINT64 
%  1536 Long double, float128  (Unsupported, bitpix=128) % DT_FLOAT128, NIFTI_TYPE_FLOAT128 
%  1792 Complex128, 2 float64  (Use float64, bitpix=128) % DT_COMPLEX128, NIFTI_TYPE_COMPLEX128 
%  2048 Complex256, 2 float128 (Unsupported, bitpix=256) % DT_COMPLEX128, NIFTI_TYPE_COMPLEX128 
%  
%  Part of this file is copied and modified from:
%  http://www.mathworks.com/matlabcentral/fileexchange/1878-mri-analyze-tools
%
%  NIFTI data format can be found on: http://nifti.nimh.nih.gov
%
%  - Jimmy Shen (jimmy@rotman-baycrest.on.ca)
%  - "old_RGB" related codes in "save_nii.m" are added by Mike Harms (2006.06.28) 
%
function save_nii(nii, fileprefix, old_RGB)
   
   if ~exist('nii','var') | isempty(nii) | ~isfield(nii,'hdr') | ...
	~isfield(nii,'img') | ~exist('fileprefix','var') | isempty(fileprefix)

      error('Usage: save_nii(nii, filename, [old_RGB])');
   end

   if isfield(nii,'untouch') & nii.untouch == 1
      error('Usage: please use ''save_untouch_nii.m'' for the untouched structure.');
   end

   if ~exist('old_RGB','var') | isempty(old_RGB)
      old_RGB = 0;
   end

   v = version;

   %  Check file extension. If .gz, unpack it into temp folder
   %
   if strcmp(fileprefix(end-2:end), '.gz')

      if ~strcmp(fileprefix(end-6:end), '.img.gz') & ...
	 ~strcmp(fileprefix(end-6:end), '.hdr.gz') & ...
	 ~strcmp(fileprefix(end-6:end), '.nii.gz')

         error('Please check filename.');
      end

      if str2num(v(1:3)) < 7.1 | ~usejava('jvm')
         error('Please use MATLAB 7.1 (with java) and above, or run gunzip outside MATLAB.');
      else
         gzFile = 1;
         fileprefix = fileprefix(1:end-3);
      end
   end
   
   filetype = 1;

   %  Note: fileprefix is actually the filename you want to save
   %   
   if findstr('.nii',fileprefix) & strcmp(fileprefix(end-3:end), '.nii')
      filetype = 2;
      fileprefix(end-3:end)='';
   end
   
   if findstr('.hdr',fileprefix) & strcmp(fileprefix(end-3:end), '.hdr')
      fileprefix(end-3:end)='';
   end
   
   if findstr('.img',fileprefix) & strcmp(fileprefix(end-3:end), '.img')
      fileprefix(end-3:end)='';
   end

   write_nii(nii, filetype, fileprefix, old_RGB);

   %  gzip output file if requested
   %
   if exist('gzFile', 'var')
      if filetype == 1
         gzip([fileprefix, '.img']);
         delete([fileprefix, '.img']);
         gzip([fileprefix, '.hdr']);
         delete([fileprefix, '.hdr']);
      elseif filetype == 2
         gzip([fileprefix, '.nii']);
         delete([fileprefix, '.nii']);
      end;
   end;

   if filetype == 1

      %  So earlier versions of SPM can also open it with correct originator
      %
      M=[[diag(nii.hdr.dime.pixdim(2:4)) -[nii.hdr.hist.originator(1:3).*nii.hdr.dime.pixdim(2:4)]'];[0 0 0 1]];
      save([fileprefix '.mat'], 'M');
   end
   
   return					% save_nii


%-----------------------------------------------------------------------------------
function write_nii(nii, filetype, fileprefix, old_RGB)

   hdr = nii.hdr;

   if isfield(nii,'ext') & ~isempty(nii.ext)
      ext = nii.ext;
      [ext, esize_total] = verify_nii_ext(ext);
   else
      ext = [];
   end

   switch double(hdr.dime.datatype),
   case   1,
      hdr.dime.bitpix = int16(1 ); precision = 'ubit1';
   case   2,
      hdr.dime.bitpix = int16(8 ); precision = 'uint8';
   case   4,
      hdr.dime.bitpix = int16(16); precision = 'int16';
   case   8,
      hdr.dime.bitpix = int16(32); precision = 'int32';
   case  16,
      hdr.dime.bitpix = int16(32); precision = 'float32';
   case  32,
      hdr.dime.bitpix = int16(64); precision = 'float32';
   case  64,
      hdr.dime.bitpix = int16(64); precision = 'float64';
   case 128,
      hdr.dime.bitpix = int16(24); precision = 'uint8';
   case 256 
      hdr.dime.bitpix = int16(8 ); precision = 'int8';
   case 511,
      hdr.dime.bitpix = int16(96); precision = 'float32';
   case 512 
      hdr.dime.bitpix = int16(16); precision = 'uint16';
   case 768 
      hdr.dime.bitpix = int16(32); precision = 'uint32';
   case 1024
      hdr.dime.bitpix = int16(64); precision = 'int64';
   case 1280
      hdr.dime.bitpix = int16(64); precision = 'uint64';
   case 1792,
      hdr.dime.bitpix = int16(128); precision = 'float64';
   otherwise
      error('This datatype is not supported');
   end
   
   hdr.dime.glmax = round(double(max(nii.img(:))));
   hdr.dime.glmin = round(double(min(nii.img(:))));
   
   if filetype == 2
      fid = fopen(sprintf('%s.nii',fileprefix),'w');
      
      if fid < 0,
         msg = sprintf('Cannot open file %s.nii.',fileprefix);
         error(msg);
      end
      
      hdr.dime.vox_offset = 352;

      if ~isempty(ext)
         hdr.dime.vox_offset = hdr.dime.vox_offset + esize_total;
      end

      hdr.hist.magic = 'n+1';
      save_nii_hdr(hdr, fid);

      if ~isempty(ext)
         save_nii_ext(ext, fid);
      end
   else
      fid = fopen(sprintf('%s.hdr',fileprefix),'w');
      
      if fid < 0,
         msg = sprintf('Cannot open file %s.hdr.',fileprefix);
         error(msg);
      end
      
      hdr.dime.vox_offset = 0;
      hdr.hist.magic = 'ni1';
      save_nii_hdr(hdr, fid);

      if ~isempty(ext)
         save_nii_ext(ext, fid);
      end
      
      fclose(fid);
      fid = fopen(sprintf('%s.img',fileprefix),'w');
   end

   ScanDim = double(hdr.dime.dim(5));		% t
   SliceDim = double(hdr.dime.dim(4));		% z
   RowDim   = double(hdr.dime.dim(3));		% y
   PixelDim = double(hdr.dime.dim(2));		% x
   SliceSz  = double(hdr.dime.pixdim(4));
   RowSz    = double(hdr.dime.pixdim(3));
   PixelSz  = double(hdr.dime.pixdim(2));
   
   x = 1:PixelDim;

   if filetype == 2 & isempty(ext)
      skip_bytes = double(hdr.dime.vox_offset) - 348;
   else
      skip_bytes = 0;
   end

   if double(hdr.dime.datatype) == 128

      %  RGB planes are expected to be in the 4th dimension of nii.img
      %
      if(size(nii.img,4)~=3)
         error(['The NII structure does not appear to have 3 RGB color planes in the 4th dimension']);
      end

      if old_RGB
         nii.img = permute(nii.img, [1 2 4 3 5 6 7 8]);
      else
         nii.img = permute(nii.img, [4 1 2 3 5 6 7 8]);
      end
   end

   if double(hdr.dime.datatype) == 511

      %  RGB planes are expected to be in the 4th dimension of nii.img
      %
      if(size(nii.img,4)~=3)
         error(['The NII structure does not appear to have 3 RGB color planes in the 4th dimension']);
      end

      if old_RGB
         nii.img = permute(nii.img, [1 2 4 3 5 6 7 8]);
      else
         nii.img = permute(nii.img, [4 1 2 3 5 6 7 8]);
      end
   end

   %  For complex float32 or complex float64, voxel values
   %  include [real, imag]
   %
   if hdr.dime.datatype == 32 | hdr.dime.datatype == 1792
      real_img = real(nii.img(:))';
      nii.img = imag(nii.img(:))';
      nii.img = [real_img; nii.img];
   end

   if skip_bytes
      fwrite(fid, zeros(1,skip_bytes), 'uint8');
   end

   fwrite(fid, nii.img, precision);
%   fwrite(fid, nii.img, precision, skip_bytes);        % error using skip
   fclose(fid);

   return;					% write_nii
