# Supplementary material for: The successive projection algorithm as an initialization method for brain tumor segmentation using non-negative matrix factorization
Source: PLoS One. 2017 Aug 28;12(8):e0180268. doi: 10.1371/journal.pone.0180268 (PMC5573288; doi:10.1371/journal.pone.0180268)
Supplement: S1 File — The software code used within the study has been made available in the file S1_File.zip, along with one patient’s anonymized dataset. Interested researchers may run the code on this examplary dataset. The code has been written in matlab. After unzipping the file, please consult the file README_Code.docx on how to run an NMF analysis and validate the segmentation result. (ZIP) [file pone.0180268.s001.zip › S1_file/Code/NIFTI_tools/save_nii_hdr.m]

%  internal function
  
%  - Jimmy Shen (jimmy@rotman-baycrest.on.ca)

function save_nii_hdr(hdr, fid)
   
   if ~exist('hdr','var') | ~exist('fid','var')
      error('Usage: save_nii_hdr(hdr, fid)');
   end
   
   if ~isequal(hdr.hk.sizeof_hdr,348),
      error('hdr.hk.sizeof_hdr must be 348.');
   end
   
   if hdr.hist.qform_code == 0 & hdr.hist.sform_code == 0
      hdr.hist.sform_code = 1;
      hdr.hist.srow_x(1) = hdr.dime.pixdim(2);
      hdr.hist.srow_x(2) = 0;
      hdr.hist.srow_x(3) = 0;
      hdr.hist.srow_y(1) = 0;
      hdr.hist.srow_y(2) = hdr.dime.pixdim(3);
      hdr.hist.srow_y(3) = 0;
      hdr.hist.srow_z(1) = 0;
      hdr.hist.srow_z(2) = 0;
      hdr.hist.srow_z(3) = hdr.dime.pixdim(4);
      hdr.hist.srow_x(4) = (1-hdr.hist.originator(1))*hdr.dime.pixdim(2);
      hdr.hist.srow_y(4) = (1-hdr.hist.originator(2))*hdr.dime.pixdim(3);
      hdr.hist.srow_z(4) = (1-hdr.hist.originator(3))*hdr.dime.pixdim(4);
   end
   
   write_header(hdr, fid);

   return;					% save_nii_hdr


%---------------------------------------------------------------------
function write_header(hdr, fid)

        %  Original header structures
	%  struct dsr				/* dsr = hdr */
	%       { 
	%       struct header_key hk;            /*   0 +  40       */
	%       struct image_dimension dime;     /*  40 + 108       */
	%       struct data_history hist;        /* 148 + 200       */
	%       };                               /* total= 348 bytes*/
   
   header_key(fid, hdr.hk);
   image_dimension(fid, hdr.dime);
   data_history(fid, hdr.hist);
   
   %  check the file size is 348 bytes
   %
   fbytes = ftell(fid);
   
   if ~isequal(fbytes,348),
      msg = sprintf('Header size is not 348 bytes.');
      warning(msg);
   end
    
   return;					% write_header


%---------------------------------------------------------------------
function header_key(fid, hk)
   
   fseek(fid,0,'bof');

	%  Original header structures    
	%  struct header_key                      /* header key      */ 
	%       {                                /* off + size      */
	%       int sizeof_hdr                   /*  0 +  4         */
	%       char data_type[10];              /*  4 + 10         */
	%       char db_name[18];                /* 14 + 18         */
	%       int extents;                     /* 32 +  4         */
	%       short int session_error;         /* 36 +  2         */
	%       char regular;                    /* 38 +  1         */
	%       char dim_info;   % char hkey_un0;        /* 39 +  1 */
	%       };                               /* total=40 bytes  */
        
   fwrite(fid, hk.sizeof_hdr(1),    'int32');	% must be 348.
    
   % data_type = sprintf('%-10s',hk.data_type);	% ensure it is 10 chars from left
   % fwrite(fid, data_type(1:10), 'uchar');
   pad = zeros(1, 10-length(hk.data_type));
   hk.data_type = [hk.data_type  char(pad)];
   fwrite(fid, hk.data_type(1:10), 'uchar');
    
   % db_name   = sprintf('%-18s', hk.db_name);	% ensure it is 18 chars from left
   % fwrite(fid, db_name(1:18), 'uchar');
   pad = zeros(1, 18-length(hk.db_name));
   hk.db_name = [hk.db_name  char(pad)];
   fwrite(fid, hk.db_name(1:18), 'uchar');
    
   fwrite(fid, hk.extents(1),       'int32');
   fwrite(fid, hk.session_error(1), 'int16');
   fwrite(fid, hk.regular(1),       'uchar');	% might be uint8
    
   % fwrite(fid, hk.hkey_un0(1),    'uchar');
   % fwrite(fid, hk.hkey_un0(1),    'uint8');
   fwrite(fid, hk.dim_info(1),      'uchar');
    
   return;					% header_key


%---------------------------------------------------------------------
function image_dimension(fid, dime)

	%  Original header structures        
	%  struct image_dimension
	%       {                                /* off + size      */
	%       short int dim[8];                /* 0 + 16          */
	%       float intent_p1;   % char vox_units[4];   /* 16 + 4       */
	%       float intent_p2;   % char cal_units[8];   /* 20 + 4       */
	%       float intent_p3;   % char cal_units[8];   /* 24 + 4       */
	%       short int intent_code;   % short int unused1;   /* 28 + 2 */
	%       short int datatype;              /* 30 + 2          */
	%       short int bitpix;                /* 32 + 2          */
	%       short int slice_start;   % short int dim_un0;   /* 34 + 2 */
	%       float pixdim[8];                 /* 36 + 32         */
	%			/*
	%				pixdim[] specifies the voxel dimensions:
	%				pixdim[1] - voxel width
	%				pixdim[2] - voxel height
	%				pixdim[3] - interslice distance
	%				pixdim[4] - volume timing, in msec
	%					..etc
	%			*/
	%       float vox_offset;                /* 68 + 4          */
	%       float scl_slope;   % float roi_scale;     /* 72 + 4 */
	%       float scl_inter;   % float funused1;      /* 76 + 4 */
	%       short slice_end;   % float funused2;      /* 80 + 2 */
	%       char slice_code;   % float funused2;      /* 82 + 1 */
	%       char xyzt_units;   % float funused2;      /* 83 + 1 */
	%       float cal_max;                   /* 84 + 4          */
	%       float cal_min;                   /* 88 + 4          */
	%       float slice_duration;   % int compressed; /* 92 + 4 */
	%       float toffset;   % int verified;          /* 96 + 4 */
	%       int glmax;                       /* 100 + 4         */
	%       int glmin;                       /* 104 + 4         */
	%       };                               /* total=108 bytes */
	
   fwrite(fid, dime.dim(1:8),        'int16');
   fwrite(fid, dime.intent_p1(1),  'float32');
   fwrite(fid, dime.intent_p2(1),  'float32');
   fwrite(fid, dime.intent_p3(1),  'float32');
   fwrite(fid, dime.intent_code(1),  'int16');
   fwrite(fid, dime.datatype(1),     'int16');
   fwrite(fid, dime.bitpix(1),       'int16');
   fwrite(fid, dime.slice_start(1),  'int16');
   fwrite(fid, dime.pixdim(1:8),   'float32');
   fwrite(fid, dime.vox_offset(1), 'float32');
   fwrite(fid, dime.scl_slope(1),  'float32');
   fwrite(fid, dime.scl_inter(1),  'float32');
   fwrite(fid, dime.slice_end(1),    'int16');
   fwrite(fid, dime.slice_code(1),   'uchar');
   fwrite(fid, dime.xyzt_units(1),   'uchar');
   fwrite(fid, dime.cal_max(1),    'float32');
   fwrite(fid, dime.cal_min(1),    'float32');
   fwrite(fid, dime.slice_duration(1), 'float32');
   fwrite(fid, dime.toffset(1),    'float32');
   fwrite(fid, dime.glmax(1),        'int32');
   fwrite(fid, dime.glmin(1),        'int32');
   
   return;					% image_dimension


%---------------------------------------------------------------------
function data_history(fid, hist)
    
	% Original header structures
	%struct data_history       
	%       {                                /* off + size      */
	%       char descrip[80];                /* 0 + 80          */
	%       char aux_file[24];               /* 80 + 24         */
	%       short int qform_code;            /* 104 + 2         */
	%       short int sform_code;            /* 106 + 2         */
	%       float quatern_b;                 /* 108 + 4         */
	%       float quatern_c;                 /* 112 + 4         */
	%       float quatern_d;                 /* 116 + 4         */
	%       float qoffset_x;                 /* 120 + 4         */
	%       float qoffset_y;                 /* 124 + 4         */
	%       float qoffset_z;                 /* 128 + 4         */
	%       float srow_x[4];                 /* 132 + 16        */
	%       float srow_y[4];                 /* 148 + 16        */
	%       float srow_z[4];                 /* 164 + 16        */
	%       char intent_name[16];            /* 180 + 16        */
	%       char magic[4];   % int smin;     /* 196 + 4         */
	%       };                               /* total=200 bytes */
	
   % descrip     = sprintf('%-80s', hist.descrip);     % 80 chars from left
   % fwrite(fid, descrip(1:80),    'uchar');
   pad = zeros(1, 80-length(hist.descrip));
   hist.descrip = [hist.descrip  char(pad)];
   fwrite(fid, hist.descrip(1:80), 'uchar');
    
   % aux_file    = sprintf('%-24s', hist.aux_file);    % 24 chars from left
   % fwrite(fid, aux_file(1:24),   'uchar');
   pad = zeros(1, 24-length(hist.aux_file));
   hist.aux_file = [hist.aux_file  char(pad)];
   fwrite(fid, hist.aux_file(1:24), 'uchar');
    
   fwrite(fid, hist.qform_code,    'int16');
   fwrite(fid, hist.sform_code,    'int16');
   fwrite(fid, hist.quatern_b,   'float32');
   fwrite(fid, hist.quatern_c,   'float32');
   fwrite(fid, hist.quatern_d,   'float32');
   fwrite(fid, hist.qoffset_x,   'float32');
   fwrite(fid, hist.qoffset_y,   'float32');
   fwrite(fid, hist.qoffset_z,   'float32');
   fwrite(fid, hist.srow_x(1:4), 'float32');
   fwrite(fid, hist.srow_y(1:4), 'float32');
   fwrite(fid, hist.srow_z(1:4), 'float32');

   % intent_name = sprintf('%-16s', hist.intent_name);	% 16 chars from left
   % fwrite(fid, intent_name(1:16),    'uchar');
   pad = zeros(1, 16-length(hist.intent_name));
   hist.intent_name = [hist.intent_name  char(pad)];
   fwrite(fid, hist.intent_name(1:16), 'uchar');
    
   % magic	= sprintf('%-4s', hist.magic);		% 4 chars from left
   % fwrite(fid, magic(1:4),           'uchar');
   pad = zeros(1, 4-length(hist.magic));
   hist.magic = [hist.magic  char(pad)];
   fwrite(fid, hist.magic(1:4),        'uchar');
    
   return;					% data_history
