# Supplementary material for: The successive projection algorithm as an initialization method for brain tumor segmentation using non-negative matrix factorization
Source: PLoS One. 2017 Aug 28;12(8):e0180268. doi: 10.1371/journal.pone.0180268 (PMC5573288; doi:10.1371/journal.pone.0180268)
Supplement: S1 File — The software code used within the study has been made available in the file S1_File.zip, along with one patient’s anonymized dataset. Interested researchers may run the code on this examplary dataset. The code has been written in matlab. After unzipping the file, please consult the file README_Code.docx on how to run an NMF analysis and validate the segmentation result. (ZIP) [file pone.0180268.s001.zip › S1_file/Code/NIFTI_tools/save_untouch0_nii_hdr.m]

%  internal function

%  - Jimmy Shen (jimmy@rotman-baycrest.on.ca)

function save_nii_hdr(hdr, fid)

   if ~isequal(hdr.hk.sizeof_hdr,348),
      error('hdr.hk.sizeof_hdr must be 348.');
   end

   write_header(hdr, fid);

   return;					% save_nii_hdr


%---------------------------------------------------------------------
function write_header(hdr, fid)

        %  Original header structures
	%  struct dsr				/* dsr = hdr */
	%       { 
	%       struct header_key hk;            /*   0 +  40       */
	%       struct image_dimension dime;     /*  40 + 108       */
	%       struct data_history hist;        /* 148 + 200       */
	%       };                               /* total= 348 bytes*/
   
   header_key(fid, hdr.hk);
   image_dimension(fid, hdr.dime);
   data_history(fid, hdr.hist);
   
   %  check the file size is 348 bytes
   %
   fbytes = ftell(fid);
   
   if ~isequal(fbytes,348),
      msg = sprintf('Header size is not 348 bytes.');
      warning(msg);
   end
    
   return;					% write_header


%---------------------------------------------------------------------
function header_key(fid, hk)
   
   fseek(fid,0,'bof');

	%  Original header structures    
	%  struct header_key                      /* header key      */ 
	%       {                                /* off + size      */
	%       int sizeof_hdr                   /*  0 +  4         */
	%       char data_type[10];              /*  4 + 10         */
	%       char db_name[18];                /* 14 + 18         */
	%       int extents;                     /* 32 +  4         */
	%       short int session_error;         /* 36 +  2         */
	%       char regular;                    /* 38 +  1         */
	%       char hkey_un0;                   /* 39 +  1 */
	%       };                               /* total=40 bytes  */
        
   fwrite(fid, hk.sizeof_hdr(1),    'int32');	% must be 348.
    
   % data_type = sprintf('%-10s',hk.data_type);	% ensure it is 10 chars from left
   % fwrite(fid, data_type(1:10), 'uchar');
   pad = zeros(1, 10-length(hk.data_type));
   hk.data_type = [hk.data_type  char(pad)];
   fwrite(fid, hk.data_type(1:10), 'uchar');
    
   % db_name   = sprintf('%-18s', hk.db_name);	% ensure it is 18 chars from left
   % fwrite(fid, db_name(1:18), 'uchar');
   pad = zeros(1, 18-length(hk.db_name));
   hk.db_name = [hk.db_name  char(pad)];
   fwrite(fid, hk.db_name(1:18), 'uchar');

   fwrite(fid, hk.extents(1),       'int32');
   fwrite(fid, hk.session_error(1), 'int16');
   fwrite(fid, hk.regular(1),       'uchar');

   fwrite(fid, hk.hkey_un0(1),    'uchar');
    
   return;					% header_key


%---------------------------------------------------------------------
function image_dimension(fid, dime)

	%struct image_dimension
	%       {                                /* off + size      */
	%       short int dim[8];                /* 0 + 16          */
	%       char vox_units[4];               /* 16 + 4          */
	%       char cal_units[8];               /* 20 + 8          */
	%       short int unused1;               /* 28 + 2          */
	%       short int datatype;              /* 30 + 2          */
	%       short int bitpix;                /* 32 + 2          */
	%       short int dim_un0;               /* 34 + 2          */
	%       float pixdim[8];                 /* 36 + 32         */
	%			/*
	%				pixdim[] specifies the voxel dimensions:
	%				pixdim[1] - voxel width
	%				pixdim[2] - voxel height
	%				pixdim[3] - interslice distance
	%					..etc
	%			*/
	%       float vox_offset;                /* 68 + 4          */
	%       float roi_scale;                 /* 72 + 4          */
	%       float funused1;                  /* 76 + 4          */
	%       float funused2;                  /* 80 + 4          */
	%       float cal_max;                   /* 84 + 4          */
	%       float cal_min;                   /* 88 + 4          */
	%       int compressed;                  /* 92 + 4          */
	%       int verified;                    /* 96 + 4          */
	%       int glmax;                       /* 100 + 4         */
	%       int glmin;                       /* 104 + 4         */
	%       };                               /* total=108 bytes */
	
   fwrite(fid, dime.dim(1:8),      'int16');

   pad = zeros(1, 4-length(dime.vox_units));
   dime.vox_units = [dime.vox_units  char(pad)];
   fwrite(fid, dime.vox_units(1:4),  'uchar');

   pad = zeros(1, 8-length(dime.cal_units));
   dime.cal_units = [dime.cal_units  char(pad)];
   fwrite(fid, dime.cal_units(1:8),  'uchar');

   fwrite(fid, dime.unused1(1),    'int16');
   fwrite(fid, dime.datatype(1),   'int16');
   fwrite(fid, dime.bitpix(1),     'int16');
   fwrite(fid, dime.dim_un0(1),    'int16');
   fwrite(fid, dime.pixdim(1:8),   'float32');
   fwrite(fid, dime.vox_offset(1), 'float32');
   fwrite(fid, dime.roi_scale(1),  'float32');
   fwrite(fid, dime.funused1(1),   'float32');
   fwrite(fid, dime.funused2(1),   'float32');
   fwrite(fid, dime.cal_max(1),    'float32');
   fwrite(fid, dime.cal_min(1),    'float32');
   fwrite(fid, dime.compressed(1), 'int32');
   fwrite(fid, dime.verified(1),   'int32');
   fwrite(fid, dime.glmax(1),      'int32');
   fwrite(fid, dime.glmin(1),      'int32');
   
   return;					% image_dimension


%---------------------------------------------------------------------
function data_history(fid, hist)
    
	% Original header structures - ANALYZE 7.5
	%struct data_history       
	%       {                                /* off + size      */
	%       char descrip[80];                /* 0 + 80          */
	%       char aux_file[24];               /* 80 + 24         */
	%       char orient;                     /* 104 + 1         */
	%       char originator[10];             /* 105 + 10        */
	%       char generated[10];              /* 115 + 10        */
	%       char scannum[10];                /* 125 + 10        */
	%       char patient_id[10];             /* 135 + 10        */
	%       char exp_date[10];               /* 145 + 10        */
	%       char exp_time[10];               /* 155 + 10        */
	%       char hist_un0[3];                /* 165 + 3         */
	%       int views                        /* 168 + 4         */
	%       int vols_added;                  /* 172 + 4         */
	%       int start_field;                 /* 176 + 4         */
	%       int field_skip;                  /* 180 + 4         */
	%       int omax;                        /* 184 + 4         */
	%       int omin;                        /* 188 + 4         */
	%       int smax;                        /* 192 + 4         */
	%       int smin;                        /* 196 + 4         */
	%       };                               /* total=200 bytes */
	
   % descrip     = sprintf('%-80s', hist.descrip);     % 80 chars from left
   % fwrite(fid, descrip(1:80),    'uchar');
   pad = zeros(1, 80-length(hist.descrip));
   hist.descrip = [hist.descrip  char(pad)];
   fwrite(fid, hist.descrip(1:80), 'uchar');
    
   % aux_file    = sprintf('%-24s', hist.aux_file);    % 24 chars from left
   % fwrite(fid, aux_file(1:24),   'uchar');
   pad = zeros(1, 24-length(hist.aux_file));
   hist.aux_file = [hist.aux_file  char(pad)];
   fwrite(fid, hist.aux_file(1:24), 'uchar');

   fwrite(fid, hist.orient(1),      'uchar');
   fwrite(fid, hist.originator(1:5), 'int16');

   pad = zeros(1, 10-length(hist.generated));
   hist.generated = [hist.generated  char(pad)];
   fwrite(fid, hist.generated(1:10),  'uchar');

   pad = zeros(1, 10-length(hist.scannum));
   hist.scannum = [hist.scannum  char(pad)];
   fwrite(fid, hist.scannum(1:10),  'uchar');

   pad = zeros(1, 10-length(hist.patient_id));
   hist.patient_id = [hist.patient_id  char(pad)];
   fwrite(fid, hist.patient_id(1:10),  'uchar');

   pad = zeros(1, 10-length(hist.exp_date));
   hist.exp_date = [hist.exp_date  char(pad)];
   fwrite(fid, hist.exp_date(1:10),  'uchar');

   pad = zeros(1, 10-length(hist.exp_time));
   hist.exp_time = [hist.exp_time  char(pad)];
   fwrite(fid, hist.exp_time(1:10),  'uchar');

   pad = zeros(1, 3-length(hist.hist_un0));
   hist.hist_un0 = [hist.hist_un0  char(pad)];
   fwrite(fid, hist.hist_un0(1:3),  'uchar');

   fwrite(fid, hist.views(1),      'int32');
   fwrite(fid, hist.vols_added(1), 'int32');
   fwrite(fid, hist.start_field(1),'int32');
   fwrite(fid, hist.field_skip(1), 'int32');
   fwrite(fid, hist.omax(1),       'int32');
   fwrite(fid, hist.omin(1),       'int32');
   fwrite(fid, hist.smax(1),       'int32');
   fwrite(fid, hist.smin(1),       'int32');
    
   return;					% data_history
