# Supplementary material for: The successive projection algorithm as an initialization method for brain tumor segmentation using non-negative matrix factorization
Source: PLoS One. 2017 Aug 28;12(8):e0180268. doi: 10.1371/journal.pone.0180268 (PMC5573288; doi:10.1371/journal.pone.0180268)
Supplement: S1 File — The software code used within the study has been made available in the file S1_File.zip, along with one patient’s anonymized dataset. Interested researchers may run the code on this examplary dataset. The code has been written in matlab. After unzipping the file, please consult the file README_Code.docx on how to run an NMF analysis and validate the segmentation result. (ZIP) [file pone.0180268.s001.zip › S1_file/Code/NIFTI_tools/save_untouch_nii.m]

%  Save NIFTI or ANALYZE dataset that is loaded by "load_untouch_nii.m".
%  The output image format and file extension will be the same as the
%  input one (NIFTI.nii, NIFTI.img or ANALYZE.img). Therefore, any file
%  extension that you specified will be ignored.
%
%  Usage: save_untouch_nii(nii, filename)
%  
%  nii - nii structure that is loaded by "load_untouch_nii.m"
%
%  filename  - 	NIFTI or ANALYZE file name.
%
%  - Jimmy Shen (jimmy@rotman-baycrest.on.ca)
%
function save_untouch_nii(nii, filename)
   
   if ~exist('nii','var') | isempty(nii) | ~isfield(nii,'hdr') | ...
	~isfield(nii,'img') | ~exist('filename','var') | isempty(filename)

      error('Usage: save_untouch_nii(nii, filename)');
   end

   if ~isfield(nii,'untouch') | nii.untouch == 0
      error('Usage: please use ''save_nii.m'' for the modified structure.');
   end

   if isfield(nii.hdr.hist,'magic') & strcmp(nii.hdr.hist.magic(1:3),'ni1')
      filetype = 1;
   elseif isfield(nii.hdr.hist,'magic') & strcmp(nii.hdr.hist.magic(1:3),'n+1')
      filetype = 2;
   else
      filetype = 0;
   end

   v = version;

   %  Check file extension. If .gz, unpack it into temp folder
   %
   if strcmp(filename(end-2:end), '.gz')

      if ~strcmp(filename(end-6:end), '.img.gz') & ...
	 ~strcmp(filename(end-6:end), '.hdr.gz') & ...
	 ~strcmp(filename(end-6:end), '.nii.gz')

         error('Please check filename.');
      end

      if str2num(v(1:3)) < 7.1 | ~usejava('jvm')
         error('Please use MATLAB 7.1 (with java) and above, or run gunzip outside MATLAB.');
      else
         gzFile = 1;
         filename = filename(1:end-3);
      end
   end

   [p,f] = fileparts(filename);
   fileprefix = fullfile(p, f);

   write_nii(nii, filetype, fileprefix);

   %  gzip output file if requested
   %
   if exist('gzFile', 'var')
      if filetype == 1
         gzip([fileprefix, '.img']);
         delete([fileprefix, '.img']);
         gzip([fileprefix, '.hdr']);
         delete([fileprefix, '.hdr']);
      elseif filetype == 2
         gzip([fileprefix, '.nii']);
         delete([fileprefix, '.nii']);
      end;
   end;

%   %  So earlier versions of SPM can also open it with correct originator
 %  %
  % if filetype == 0
   %   M=[[diag(nii.hdr.dime.pixdim(2:4)) -[nii.hdr.hist.originator(1:3).*nii.hdr.dime.pixdim(2:4)]'];[0 0 0 1]];
    %  save(fileprefix, 'M');
%   elseif filetype == 1
 %     M=[];
  %    save(fileprefix, 'M');
   %end
   
   return					% save_untouch_nii


%-----------------------------------------------------------------------------------
function write_nii(nii, filetype, fileprefix)

   hdr = nii.hdr;

   if isfield(nii,'ext') & ~isempty(nii.ext)
      ext = nii.ext;
      [ext, esize_total] = verify_nii_ext(ext);
   else
      ext = [];
   end

   switch double(hdr.dime.datatype),
   case   1,
      hdr.dime.bitpix = int16(1 ); precision = 'ubit1';
   case   2,
      hdr.dime.bitpix = int16(8 ); precision = 'uint8';
   case   4,
      hdr.dime.bitpix = int16(16); precision = 'int16';
   case   8,
      hdr.dime.bitpix = int16(32); precision = 'int32';
   case  16,
      hdr.dime.bitpix = int16(32); precision = 'float32';
   case  32,
      hdr.dime.bitpix = int16(64); precision = 'float32';
   case  64,
      hdr.dime.bitpix = int16(64); precision = 'float64';
   case 128,
      hdr.dime.bitpix = int16(24); precision = 'uint8';
   case 256 
      hdr.dime.bitpix = int16(8 ); precision = 'int8';
   case 512 
      hdr.dime.bitpix = int16(16); precision = 'uint16';
   case 768 
      hdr.dime.bitpix = int16(32); precision = 'uint32';
   case 1024
      hdr.dime.bitpix = int16(64); precision = 'int64';
   case 1280
      hdr.dime.bitpix = int16(64); precision = 'uint64';
   case 1792,
      hdr.dime.bitpix = int16(128); precision = 'float64';
   otherwise
      error('This datatype is not supported');
   end
   
%   hdr.dime.glmax = round(double(max(nii.img(:))));
 %  hdr.dime.glmin = round(double(min(nii.img(:))));
   
   if filetype == 2
      fid = fopen(sprintf('%s.nii',fileprefix),'w');
      
      if fid < 0,
         msg = sprintf('Cannot open file %s.nii.',fileprefix);
         error(msg);
      end
      
      hdr.dime.vox_offset = 352;

      if ~isempty(ext)
         hdr.dime.vox_offset = hdr.dime.vox_offset + esize_total;
      end

      hdr.hist.magic = 'n+1';
      save_untouch_nii_hdr(hdr, fid);

      if ~isempty(ext)
         save_nii_ext(ext, fid);
      end
   elseif filetype == 1
      fid = fopen(sprintf('%s.hdr',fileprefix),'w');
      
      if fid < 0,
         msg = sprintf('Cannot open file %s.hdr.',fileprefix);
         error(msg);
      end
      
      hdr.dime.vox_offset = 0;
      hdr.hist.magic = 'ni1';
      save_untouch_nii_hdr(hdr, fid);

      if ~isempty(ext)
         save_nii_ext(ext, fid);
      end
      
      fclose(fid);
      fid = fopen(sprintf('%s.img',fileprefix),'w');
   else
      fid = fopen(sprintf('%s.hdr',fileprefix),'w');
      
      if fid < 0,
         msg = sprintf('Cannot open file %s.hdr.',fileprefix);
         error(msg);
      end
      
      save_untouch0_nii_hdr(hdr, fid);
      
      fclose(fid);
      fid = fopen(sprintf('%s.img',fileprefix),'w');
   end

   ScanDim = double(hdr.dime.dim(5));		% t
   SliceDim = double(hdr.dime.dim(4));		% z
   RowDim   = double(hdr.dime.dim(3));		% y
   PixelDim = double(hdr.dime.dim(2));		% x
   SliceSz  = double(hdr.dime.pixdim(4));
   RowSz    = double(hdr.dime.pixdim(3));
   PixelSz  = double(hdr.dime.pixdim(2));
   
   x = 1:PixelDim;
   
   if filetype == 2 & isempty(ext)
      skip_bytes = double(hdr.dime.vox_offset) - 348;
   else
      skip_bytes = 0;
   end

   if double(hdr.dime.datatype) == 128

      %  RGB planes are expected to be in the 4th dimension of nii.img
      %
      if(size(nii.img,4)~=3)
         error(['The NII structure does not appear to have 3 RGB color planes in the 4th dimension']);
      end

      nii.img = permute(nii.img, [4 1 2 3 5 6 7 8]);
   end

   %  For complex float32 or complex float64, voxel values
   %  include [real, imag]
   %
   if hdr.dime.datatype == 32 | hdr.dime.datatype == 1792
      real_img = real(nii.img(:))';
      nii.img = imag(nii.img(:))';
      nii.img = [real_img; nii.img];
   end

   if skip_bytes
      fwrite(fid, zeros(1,skip_bytes), 'uint8');
   end

   fwrite(fid, nii.img, precision);
%   fwrite(fid, nii.img, precision, skip_bytes);        % error using skip
   fclose(fid);

   return;					% write_nii
