# Supplementary material for: The successive projection algorithm as an initialization method for brain tumor segmentation using non-negative matrix factorization
Source: PLoS One. 2017 Aug 28;12(8):e0180268. doi: 10.1371/journal.pone.0180268 (PMC5573288; doi:10.1371/journal.pone.0180268)
Supplement: S1 File — The software code used within the study has been made available in the file S1_File.zip, along with one patient’s anonymized dataset. Interested researchers may run the code on this examplary dataset. The code has been written in matlab. After unzipping the file, please consult the file README_Code.docx on how to run an NMF analysis and validate the segmentation result. (ZIP) [file pone.0180268.s001.zip › S1_file/Code/NIFTI_tools/verify_nii_ext.m]

%  Verify NIFTI header extension to make sure that each extension section
%  must be an integer multiple of 16 byte long that includes the first 8
%  bytes of esize and ecode. If the length of extension section is not the
%  above mentioned case, edata should be padded with all 0.
%
%  Usage: [ext, esize_total] = verify_nii_ext(ext)
%
%  ext - Structure of NIFTI header extension, which includes num_ext,
%       and all the extended header sections in the header extension.
%       Each extended header section will have its esize, ecode, and
%       edata, where edata can be plain text, xml, or any raw data
%       that was saved in the extended header section.
%
%  esize_total - Sum of all esize variable in all header sections.
%
%  NIFTI data format can be found on: http://nifti.nimh.nih.gov
%
%  - Jimmy Shen (jimmy@rotman-baycrest.on.ca)
%
function [ext, esize_total] = verify_nii_ext(ext)

   if ~isfield(ext, 'section')
      error('Incorrect NIFTI header extension structure.');
   elseif ~isfield(ext, 'num_ext')
      ext.num_ext = length(ext.section);
   elseif ~isfield(ext, 'extension')
      ext.extension = [1 0 0 0];
   end

   esize_total = 0;

   for i=1:ext.num_ext
      if ~isfield(ext.section(i), 'ecode') | ~isfield(ext.section(i), 'edata')
         error('Incorrect NIFTI header extension structure.');
      end

      ext.section(i).esize = ceil((length(ext.section(i).edata)+8)/16)*16;
      ext.section(i).edata = ...
	[ext.section(i).edata ...
	 zeros(1,ext.section(i).esize-length(ext.section(i).edata)-8)];
      esize_total = esize_total + ext.section(i).esize;
   end

   return                                       % verify_nii_ext
