# Supplementary material for: The successive projection algorithm as an initialization method for brain tumor segmentation using non-negative matrix factorization
Source: PLoS One. 2017 Aug 28;12(8):e0180268. doi: 10.1371/journal.pone.0180268 (PMC5573288; doi:10.1371/journal.pone.0180268)
Supplement: S1 File — The software code used within the study has been made available in the file S1_File.zip, along with one patient’s anonymized dataset. Interested researchers may run the code on this examplary dataset. The code has been written in matlab. After unzipping the file, please consult the file README_Code.docx on how to run an NMF analysis and validate the segmentation result. (ZIP) [file pone.0180268.s001.zip › S1_file/Code/NIFTI_tools/view_nii.m]

%  VIEW_NII: Create or update a 3-View (Front, Top, Side) of the 
%	brain data that is specified by nii structure
%
%  Usage:  	status = view_nii([h], nii, [option])	or
%		status = view_nii(h, [option])
%
%  Where, h is the figure on which the 3-View will be plotted;
%	nii is the brain data in NIFTI format;
%	option is a struct that configures the view plotted, can be:
%
%		option.command = 'init'
%		option.command = 'update'
%		option.command = 'clearnii'
%		option.command = 'updatenii'
%		option.command = 'updateimg' (nii is nii.img here)
%
%		option.usecolorbar = 0 | [1]
%		option.usepanel = 0 | [1]
%		option.usecrosshair = 0 | [1]
%		option.usestretch = 0 | [1]
%		option.useimagesc = 0 | [1]
%		option.useinterp = [0] | 1
%
%		option.setarea = [x y w h] | [0.05 0.05 0.9 0.9]
%		option.setunit = ['vox'] | 'mm'
%		option.setviewpoint = [x y z] | [origin]
%		option.setscanid = [t] | [1]
%		option.setcrosshaircolor = [r g b] | [1 0 0]
%		option.setcolorindex = From 1 to 9 (default is 2 or 3)
%		option.setcolormap = (Mx3 matrix, 0 <= val <= 1)
%		option.setcolorlevel = No more than 256 (default 256)
%		option.sethighcolor = []
%		option.setcbarminmax = []
%		option.setvalue = []
%		option.glblocminmax = []
%		option.setbuttondown = ''
%		option.setcomplex = [0] | 1 | 2
%
%	Options description in detail:
%	==============================
%
%	1. command: A char string that can control program.
%
%		init: If option.command='init', the program will display
%			a 3-View plot on the figure specified by figure h
%			or on a new figure. If there is already a 3-View
%			plot on the figure, please use option.command = 
%			'updatenii' (see detail below); otherwise, the
%			new 3-View plot will superimpose on the old one.
%			If there is no option provided, the program will
%			assume that this is an initial plot. If the figure
%			handle is omitted, the program knows that it is
%			an initial plot.
%
%		update: If there is no command specified, and a figure
%			handle of the existing 3-View plot is provided,
%			the program will choose option.command='update'
%			to update the 3-View plot with some new option 
%			items.
%
%		clearnii: Clear 3-View plot on specific figure
%
%		updatenii: If a new nii is going to be loaded on a fig
%			that has already 3-View plot on it, use this
%			command to clear existing 3-View plot, and then
%			display with new nii. So, the new nii will not
%			superimpose on the existing one. All options
%			for 'init' can be used for 'updatenii'.
%
%		updateimg: If a new 3D matrix with the same dimension
%			is going to be loaded, option.command='updateimg'
%			can be used as a light-weighted 'updatenii, since
%			it only updates the 3 slices with new values.
%			inputing argument nii should be a 3D matrix
%			(nii.img) instead of nii struct. No other option
%			should be used together with 'updateimg' to keep
%			this command as simple as possible.
%
%
%	2. usecolorbar: If specified and usecolorbar=0, the program
%		will not include the colorbar in plot area; otherwise,
%		a colorbar will be included in plot area.
%
%	3. usepanel: If specified and usepanel=0, the control panel
%		at lower right cornor will be invisible; otherwise,
%		it will be visible.
%
%	4. usecrosshair: If specified and usecrosshair=0, the crosshair
%		will be invisible; otherwise, it will be visible.
%
%	5. usestretch: If specified and usestretch=0, the 3 slices will
%		not be stretched, and will be displayed according to
%		the actual voxel size; otherwise, the 3 slices will be 
%		stretched to the edge.
%
%	6. useimagesc: If specified and useimagesc=0, images data will
%		be used directly to match the colormap (like 'image'
%		command); otherwise, image data will be scaled to full
%		colormap with 'imagesc' command in Matlab.
%
%	7. useinterp: If specified and useinterp=1, the image will be
%		displayed using interpolation. Otherwise, it will be
%		displayed like mosaic, and each tile stands for a
%		pixel. This option does not apply to 'setvalue' option
%		is set.
%
%
%	8. setarea: 3-View plot will be displayed on this specific 
%		region. If it is not specified, program will set the
%		plot area to [0.05 0.05 0.9 0.9].
%
%	9. setunit: It can be specified to setunit='voxel' or 'mm'
%		and the view will change the axes unit of [X Y Z]
%		accordingly.
%
%	10. setviewpoint: If specified, [X Y Z] values will be used
%		to set the viewpoint of 3-View plot.
%
%	11. setscanid: If specified, [t] value will be used to display
%		the specified image scan in NIFTI data.
%
%	12. setcrosshaircolor: If specified, [r g b] value will be used
%		for Crosshair Color. Otherwise, red will be the default.
%
%	13. setcolorindex: If specified, the 3-View will choose the
%		following colormap:  2 - Bipolar; 3 - Gray; 4 - Jet;
%		5 - Cool; 6 - Bone; 7 - Hot; 8 - Copper; 9 - Pink;
%		If not specified, it will choose 3 - Gray if all data
%		values are not less than 0; otherwise, it will choose
%		2 - Bipolar if there is value less than 0. (Contrast
%		control can only apply to 3 - Gray colormap.
%
%	14. setcolormap: 3-View plot will use it as a customized colormap.
%		It is a 3-column matrix with value between 0 and 1. If
%		using MS-Windows version of Matlab, the number of rows
%		can not be more than 256, because of Matlab limitation.
%		When colormap is used, setcolorlevel option will be
%		disabled automatically.
%
%	15. setcolorlevel: If specified (must be no more than 256, and
%		cannot be used for customized colormap), row number of
%		colormap will be squeezed down to this level; otherwise,
%		it will assume that setcolorlevel=256.
%
%	16. sethighcolor: If specified, program will squeeze down the
%		colormap, and allocate sethighcolor (an Mx3 matrix)
%		to high-end portion of the colormap. The sum of M and
%		setcolorlevel should be less than 256. If setcolormap
%		option is used, sethighcolor will be inserted on top 
%		of the setcolormap, and the setcolorlevel option will
%		be disabled automatically.
%
%	17. setcbarminmax: if specified, the [min max] will be used to
%		set the min and max of the colorbar, which does not
%		include any data for highcolor.
%
%	18. setvalue: If specified, setvalue.val (with the same size as
%		the source data on solution points) in the source area
%		setvalue.idx will be superimposed on the current nii 
%		image. So, the size of setvalue.val should be equal to
%		the size of setvalue.idx. To use this feature, it needs
%		single or double nii structure for background image.
%
%	19. glblocminmax: If specified, pgm will use glblocminmax to
%		calculate the colormap, instead of minmax of image.
%
%	20. setbuttondown: If specified, pgm will evaluate the command
%		after a click or slide action is invoked to the new
%		view point.
%
%	21. setcomplex: This option will decide how complex data to be
%		displayed:  0 - Real part of complex data; 1 - Imaginary
%		part of complex data; 2 - Modulus (magnitude) of complex
%		data;  If not specified, it will be set to 0 (Real part
%		of complex data as default option. This option only apply
%		when option.command is set to 'init or 'updatenii'.
%
%
%	Additional Options for 'update' command:
%	=======================================
%
%		option.enablecursormove = [1] | 0
%		option.enableviewpoint = 0 | [1]
%		option.enableorigin = 0 | [1]
%		option.enableunit = 0 | [1]
%		option.enablecrosshair = 0 | [1]
%		option.enablehistogram = 0 | [1]
%		option.enablecolormap = 0 | [1]
%		option.enablecontrast = 0 | [1]
%		option.enablebrightness = 0 | [1]
%		option.enableslider = 0 | [1]
%		option.enabledirlabel = 0 | [1]
%
%
%  e.g.:
%	nii = load_nii('T1');		% T1.img/hdr
%	view_nii(nii);
%
%	or
%
%	h = figure('unit','normal','pos', [0.18 0.08 0.64 0.85]);
%	opt.setarea = [0.05 0.05 0.9 0.9];
%	view_nii(h, nii, opt);
%
%
%  Part of this file is copied and modified from:
%  http://www.mathworks.com/matlabcentral/fileexchange/1878-mri-analyze-tools
%
%  NIFTI data format can be found on: http://nifti.nimh.nih.gov
%
%  - Jimmy Shen (jimmy@rotman-baycrest.on.ca)
%
function status = view_nii(varargin)

   if nargin < 1
      error('Please check inputs using ''help view_nii''');
   end;

   nii = '';
   opt = '';
   command = '';

   usecolorbar = [];
   usepanel = [];
   usecrosshair = '';
   usestretch = [];
   useimagesc = [];
   useinterp = [];

   setarea = [];
   setunit = '';
   setviewpoint = [];
   setscanid = [];
   setcrosshaircolor = [];
   setcolorindex = '';
   setcolormap = 'NA';
   setcolorlevel = [];
   sethighcolor = 'NA';
   setcbarminmax = [];
   setvalue = [];
   glblocminmax = [];
   setbuttondown = '';
   setcomplex = 0;

   status = [];

   if ishandle(varargin{1})		% plot on top of this figure

      fig = varargin{1};

      if nargin < 2
         command = 'update';		% just to get 3-View status
      end

      if nargin == 2
         if ~isstruct(varargin{2})
            error('2nd parameter should be either nii struct or option struct');
         end

         opt = varargin{2};

         if isfield(opt,'hdr') & isfield(opt,'img')
            nii = opt;
         elseif isfield(opt, 'command') & (strcmpi(opt.command,'init') ...
		| strcmpi(opt.command,'updatenii') ...
		| strcmpi(opt.command,'updateimg') )

            error('Option here cannot contain "init", "updatenii", or "updateimg" comand');
         end
      end

      if nargin == 3
         nii = varargin{2};
         opt = varargin{3};

         if ~isstruct(opt)
            error('3rd parameter should be option struct');
         end

         if ~isfield(opt,'command') | ~strcmpi(opt.command,'updateimg')
            if ~isstruct(nii) | ~isfield(nii,'hdr') | ~isfield(nii,'img')
               error('2nd parameter should be nii struct');
            end

            if isfield(nii,'untouch') & nii.untouch == 1
               error('Usage: please use ''load_nii.m'' to load the structure.');
            end
         end
      end

      set(fig, 'menubar', 'none');

   elseif ischar(varargin{1})		% call back by event

      command = lower(varargin{1});
      fig = gcbf;

   else					% start nii with a new figure

      nii = varargin{1};

      if ~isstruct(nii) | ~isfield(nii,'hdr') | ~isfield(nii,'img')
         error('1st parameter should be either a figure handle or nii struct');
      end

      if isfield(nii,'untouch') & nii.untouch == 1
         error('Usage: please use ''load_nii.m'' to load the structure.');
      end

      if nargin > 1
         opt = varargin{2};

         if isfield(opt, 'command') & ~strcmpi(opt.command,'init')
            error('Option here must use "init" comand');
         end
      end

      command = 'init';
      fig = figure('unit','normal','position',[0.15 0.08 0.70 0.85]);
      view_nii_menu(fig);
      rri_file_menu(fig);

   end

   if ~isempty(opt)

      if isfield(opt,'command')
         command = lower(opt.command);
      end

      if isempty(command)
         command = 'update';
      end

      if isfield(opt,'usecolorbar')
         usecolorbar = opt.usecolorbar;
      end

      if isfield(opt,'usepanel')
         usepanel = opt.usepanel;
      end

      if isfield(opt,'usecrosshair')
         usecrosshair = opt.usecrosshair;
      end

      if isfield(opt,'usestretch')
         usestretch = opt.usestretch;
      end

      if isfield(opt,'useimagesc')
         useimagesc = opt.useimagesc;
      end

      if isfield(opt,'useinterp')
         useinterp = opt.useinterp;
      end

      if isfield(opt,'setarea')
         setarea = opt.setarea;
      end

      if isfield(opt,'setunit')
         setunit = opt.setunit;
      end

      if isfield(opt,'setviewpoint')
         setviewpoint = opt.setviewpoint;
      end

      if isfield(opt,'setscanid')
         setscanid = opt.setscanid;
      end

      if isfield(opt,'setcrosshaircolor')
         setcrosshaircolor = opt.setcrosshaircolor;

         if ~isempty(setcrosshaircolor) & (~isnumeric(setcrosshaircolor) | ~isequal(size(setcrosshaircolor),[1 3]) | min(setcrosshaircolor(:))<0 | max(setcrosshaircolor(:))>1)
            error('Crosshair Color should be a 1x3 matrix with value between 0 and 1');
         end
      end

      if isfield(opt,'setcolorindex')
         setcolorindex = round(opt.setcolorindex);

         if ~isnumeric(setcolorindex) | setcolorindex < 1 | setcolorindex > 9
            error('Colorindex should be a number between 1 and 9');
         end
      end

      if isfield(opt,'setcolormap')
         setcolormap = opt.setcolormap;

         if ~isempty(setcolormap) & (~isnumeric(setcolormap) | size(setcolormap,2) ~= 3 | min(setcolormap(:))<0 | max(setcolormap(:))>1)
            error('Colormap should be a Mx3 matrix with value between 0 and 1');
         end
      end

      if isfield(opt,'setcolorlevel')
         setcolorlevel = round(opt.setcolorlevel);

         if ~isnumeric(setcolorlevel) | setcolorlevel > 256 | setcolorlevel < 1
            error('Colorlevel should be a number between 1 and 256');
         end
      end

      if isfield(opt,'sethighcolor')
         sethighcolor = opt.sethighcolor;

         if ~isempty(sethighcolor) & (~isnumeric(sethighcolor) | size(sethighcolor,2) ~= 3 | min(sethighcolor(:))<0 | max(sethighcolor(:))>1)
            error('Highcolor should be a Mx3 matrix with value between 0 and 1');
         end
      end

      if isfield(opt,'setcbarminmax')
         setcbarminmax = opt.setcbarminmax;

         if isempty(setcbarminmax) | ~isnumeric(setcbarminmax) | length(setcbarminmax) ~= 2
            error('Colorbar MinMax should contain 2 values: [min max]');
         end
      end

      if isfield(opt,'setvalue')
         setvalue = opt.setvalue;

         if isempty(setvalue) | ~isstruct(setvalue) | ...
		~isfield(opt.setvalue,'idx') | ~isfield(opt.setvalue,'val')
            error('setvalue should be a struct contains idx and val');
         end

         if length(opt.setvalue.idx(:)) ~= length(opt.setvalue.val(:))
            error('length of idx and val fields should be the same');
         end

         if ~strcmpi(class(opt.setvalue.idx),'single')
            opt.setvalue.idx = single(opt.setvalue.idx);
         end

         if ~strcmpi(class(opt.setvalue.val),'single')
            opt.setvalue.val = single(opt.setvalue.val);
         end
      end

      if isfield(opt,'glblocminmax')
         glblocminmax = opt.glblocminmax;
      end

      if isfield(opt,'setbuttondown')
         setbuttondown = opt.setbuttondown;
      end

      if isfield(opt,'setcomplex')
         setcomplex = opt.setcomplex;
      end

   end

   switch command

   case {'init'}

      set(fig, 'InvertHardcopy','off');
      set(fig, 'PaperPositionMode','auto');

      fig = init(nii, fig, setarea, setunit, setviewpoint, setscanid, setbuttondown, ...
         setcolorindex, setcolormap, setcolorlevel, sethighcolor, setcbarminmax, ...
         usecolorbar, usepanel, usecrosshair, usestretch, useimagesc, useinterp, ...
         setvalue, glblocminmax, setcrosshaircolor, setcomplex);

      %  get status
      %
      status = get_status(fig);

   case {'update'}

      nii_view = getappdata(fig,'nii_view');
      h = fig;

      if isempty(nii_view)
         error('The figure should already contain a 3-View plot.');
      end

      if ~isempty(opt)

         %  Order of the following update matters.
         %
         update_shape(h, setarea, usecolorbar, usestretch, useimagesc);
         update_useinterp(h, useinterp);
         update_useimagesc(h, useimagesc);
         update_usepanel(h, usepanel);
         update_colorindex(h, setcolorindex);
         update_colormap(h, setcolormap);
         update_highcolor(h, sethighcolor, setcolorlevel);
         update_cbarminmax(h, setcbarminmax);
         update_unit(h, setunit);
         update_viewpoint(h, setviewpoint);
         update_scanid(h, setscanid);
         update_buttondown(h, setbuttondown);
         update_crosshaircolor(h, setcrosshaircolor);
         update_usecrosshair(h, usecrosshair);

         %  Enable/Disable object
         %
         update_enable(h, opt);

      end

      %  get status
      %
      status = get_status(h);

   case {'updateimg'}

      if ~exist('nii','var')
         msg = sprintf('Please input a 3D matrix brain data');
         error(msg);
      end

      %  Note: nii is not nii, nii should be a 3D matrix here
      %
      if ~isnumeric(nii)
         msg = sprintf('2nd parameter should be a 3D matrix, not nii struct');
         error(msg);
      end

      nii_view = getappdata(fig,'nii_view');

      if isempty(nii_view)
         error('The figure should already contain a 3-View plot.');
      end

      img = nii;
      update_img(img, fig, opt);

      %  get status
      %
      status = get_status(fig);

   case {'updatenii'}

      nii_view = getappdata(fig,'nii_view');

      if isempty(nii_view)
         error('The figure should already contain a 3-View plot.');
      end

      if ~isstruct(nii) | ~isfield(nii,'hdr') | ~isfield(nii,'img')
         error('2nd parameter should be nii struct');
      end

      if isfield(nii,'untouch') & nii.untouch == 1
         error('Usage: please use ''load_nii.m'' to load the structure.');
      end

      opt.command = 'clearnii';
      view_nii(fig, opt);

      opt.command = 'init';
      view_nii(fig, nii, opt);

      %  get status
      %
      status = get_status(fig);

   case {'clearnii'}

      nii_view = getappdata(fig,'nii_view');

      handles = struct2cell(nii_view.handles);

      for i=1:length(handles)
         if ishandle(handles{i})	% in case already del by parent
            delete(handles{i});
         end
      end

      rmappdata(fig,'nii_view');
      buttonmotion = get(fig,'windowbuttonmotion');
      mymotion = '; view_nii(''move_cursor'');';
      buttonmotion = strrep(buttonmotion, mymotion, '');
      set(fig, 'windowbuttonmotion', buttonmotion);

   case {'axial_image','coronal_image','sagittal_image'}    

      switch command
         case 'axial_image',    view = 'axi'; axi = 0; cor = 1; sag = 1;
         case 'coronal_image',  view = 'cor'; axi = 1; cor = 0; sag = 1;
         case 'sagittal_image', view = 'sag'; axi = 1; cor = 1; sag = 0;
      end

      nii_view = getappdata(fig,'nii_view');
      nii_view = get_slice_position(nii_view,view);

      if isfield(nii_view, 'disp')
         img = nii_view.disp;
      else
         img = nii_view.nii.img;
      end

      %  CData must be double() for Matlab 6.5 for Windows
      %
      if axi,
         if isfield(nii_view.handles,'axial_bg') & ~isempty(nii_view.handles.axial_bg) & nii_view.useinterp
            Saxi = squeeze(nii_view.bgimg(:,:,nii_view.slices.axi));
            if ~strcmp(class(Saxi),'uint8'), Saxi = double(Saxi); end;
            set(nii_view.handles.axial_bg,'CData',Saxi');
         end

         if isfield(nii_view.handles,'axial_image'),
            if nii_view.nii.hdr.dime.datatype == 128 | nii_view.nii.hdr.dime.datatype == 511
               Saxi = squeeze(img(:,:,nii_view.slices.axi,:,nii_view.scanid));
               Saxi = permute(Saxi, [2 1 3]);
            else
               Saxi = squeeze(img(:,:,nii_view.slices.axi,nii_view.scanid));
               Saxi = Saxi';
            end

            if ~strcmp(class(Saxi),'uint8'), Saxi = double(Saxi); end;
            set(nii_view.handles.axial_image,'CData',Saxi);
         end

         if isfield(nii_view.handles,'axial_slider'),
            set(nii_view.handles.axial_slider,'Value',nii_view.slices.axi);
         end;
       end

       if cor,
         if isfield(nii_view.handles,'coronal_bg') & ~isempty(nii_view.handles.coronal_bg) & nii_view.useinterp
            Scor = squeeze(nii_view.bgimg(:,nii_view.slices.cor,:));
            if ~strcmp(class(Scor),'uint8'), Scor = double(Scor); end;
            set(nii_view.handles.coronal_bg,'CData',Scor');
         end

         if isfield(nii_view.handles,'coronal_image'),
            if nii_view.nii.hdr.dime.datatype == 128 | nii_view.nii.hdr.dime.datatype == 511
               Scor = squeeze(img(:,nii_view.slices.cor,:,:,nii_view.scanid));
               Scor = permute(Scor, [2 1 3]);
            else
               Scor = squeeze(img(:,nii_view.slices.cor,:,nii_view.scanid));
               Scor = Scor';
            end

            if ~strcmp(class(Scor),'uint8'), Scor = double(Scor); end;
            set(nii_view.handles.coronal_image,'CData',Scor);
         end

         if isfield(nii_view.handles,'coronal_slider'),
            slider_val = nii_view.dims(2) - nii_view.slices.cor + 1;
            set(nii_view.handles.coronal_slider,'Value',slider_val);
         end;
      end;

      if sag,
         if isfield(nii_view.handles,'sagittal_bg') & ~isempty(nii_view.handles.sagittal_bg) & nii_view.useinterp
            Ssag = squeeze(nii_view.bgimg(nii_view.slices.sag,:,:));
            if ~strcmp(class(Ssag),'uint8'), Ssag = double(Ssag); end;
            set(nii_view.handles.sagittal_bg,'CData',Ssag');
         end

         if isfield(nii_view.handles,'sagittal_image'),
            if nii_view.nii.hdr.dime.datatype == 128 | nii_view.nii.hdr.dime.datatype == 511
               Ssag = squeeze(img(nii_view.slices.sag,:,:,:,nii_view.scanid));
               Ssag = permute(Ssag, [2 1 3]);
            else
               Ssag = squeeze(img(nii_view.slices.sag,:,:,nii_view.scanid));
               Ssag = Ssag';
            end

            if ~strcmp(class(Ssag),'uint8'), Ssag = double(Ssag); end;
            set(nii_view.handles.sagittal_image,'CData',Ssag);
         end

         if isfield(nii_view.handles,'sagittal_slider'),
            set(nii_view.handles.sagittal_slider,'Value',nii_view.slices.sag);
         end;
      end;

      update_nii_view(nii_view);

      if ~isempty(nii_view.buttondown)
         eval(nii_view.buttondown);
      end
    
   case {'axial_slider','coronal_slider','sagittal_slider'},
    
      switch command
         case 'axial_slider',    view = 'axi'; axi = 1; cor = 0; sag = 0;
         case 'coronal_slider',  view = 'cor'; axi = 0; cor = 1; sag = 0;
         case 'sagittal_slider', view = 'sag'; axi = 0; cor = 0; sag = 1;
      end

      nii_view = getappdata(fig,'nii_view');
      nii_view = get_slider_position(nii_view);

      if isfield(nii_view, 'disp')
         img = nii_view.disp;
      else
         img = nii_view.nii.img;
      end

      if axi,
         if isfield(nii_view.handles,'axial_bg') & ~isempty(nii_view.handles.axial_bg) & nii_view.useinterp
            Saxi = squeeze(nii_view.bgimg(:,:,nii_view.slices.axi));
            if ~strcmp(class(Saxi),'uint8'), Saxi = double(Saxi); end;
            set(nii_view.handles.axial_bg,'CData',Saxi');
         end

         if isfield(nii_view.handles,'axial_image'),
            if nii_view.nii.hdr.dime.datatype == 128 | nii_view.nii.hdr.dime.datatype == 511
               Saxi = squeeze(img(:,:,nii_view.slices.axi,:,nii_view.scanid));
               Saxi = permute(Saxi, [2 1 3]);
            else
               Saxi = squeeze(img(:,:,nii_view.slices.axi,nii_view.scanid));
               Saxi = Saxi';
            end

            if ~strcmp(class(Saxi),'uint8'), Saxi = double(Saxi); end;
            set(nii_view.handles.axial_image,'CData',Saxi);
         end

         if isfield(nii_view.handles,'axial_slider'),
            set(nii_view.handles.axial_slider,'Value',nii_view.slices.axi);
         end
      end

      if cor,
         if isfield(nii_view.handles,'coronal_bg') & ~isempty(nii_view.handles.coronal_bg) & nii_view.useinterp
            Scor = squeeze(nii_view.bgimg(:,nii_view.slices.cor,:));
            if ~strcmp(class(Scor),'uint8'), Scor = double(Scor); end;
            set(nii_view.handles.coronal_bg,'CData',Scor');
         end

         if isfield(nii_view.handles,'coronal_image'),
            if nii_view.nii.hdr.dime.datatype == 128 | nii_view.nii.hdr.dime.datatype == 511
               Scor = squeeze(img(:,nii_view.slices.cor,:,:,nii_view.scanid));
               Scor = permute(Scor, [2 1 3]);
            else
               Scor = squeeze(img(:,nii_view.slices.cor,:,nii_view.scanid));
               Scor = Scor';
            end

            if ~strcmp(class(Scor),'uint8'), Scor = double(Scor); end;
            set(nii_view.handles.coronal_image,'CData',Scor);
         end

         if isfield(nii_view.handles,'coronal_slider'),
            slider_val = nii_view.dims(2) - nii_view.slices.cor + 1;
            set(nii_view.handles.coronal_slider,'Value',slider_val);
         end
      end    

      if sag,
         if isfield(nii_view.handles,'sagittal_bg') & ~isempty(nii_view.handles.sagittal_bg) & nii_view.useinterp
            Ssag = squeeze(nii_view.bgimg(nii_view.slices.sag,:,:));
            if ~strcmp(class(Ssag),'uint8'), Ssag = double(Ssag); end;
            set(nii_view.handles.sagittal_bg,'CData',Ssag');
         end

         if isfield(nii_view.handles,'sagittal_image'),
            if nii_view.nii.hdr.dime.datatype == 128 | nii_view.nii.hdr.dime.datatype == 511
               Ssag = squeeze(img(nii_view.slices.sag,:,:,:,nii_view.scanid));
               Ssag = permute(Ssag, [2 1 3]);
            else
               Ssag = squeeze(img(nii_view.slices.sag,:,:,nii_view.scanid));
               Ssag = Ssag';
            end

            if ~strcmp(class(Ssag),'uint8'), Ssag = double(Ssag); end;
            set(nii_view.handles.sagittal_image,'CData',Ssag);
         end

         if isfield(nii_view.handles,'sagittal_slider'),
            set(nii_view.handles.sagittal_slider,'Value',nii_view.slices.sag);
         end
      end

      update_nii_view(nii_view);

      if ~isempty(nii_view.buttondown)
         eval(nii_view.buttondown);
      end

   case {'impos_edit'}

      nii_view = getappdata(fig,'nii_view');
      impos = str2num(get(nii_view.handles.impos,'string'));

      if isfield(nii_view, 'disp')
         img = nii_view.disp;
      else
         img = nii_view.nii.img;
      end

      if isempty(impos) | ~all(size(impos) ==  [1 3])
         msg = 'Please use 3 numbers to represent X,Y and Z';
         msgbox(msg,'Error');
         return;
      end

      slices.sag = round(impos(1));
      slices.cor = round(impos(2));
      slices.axi = round(impos(3));

      nii_view = convert2voxel(nii_view,slices);
      nii_view = check_slices(nii_view);

      impos(1) = nii_view.slices.sag;
      impos(2) = nii_view.dims(2) - nii_view.slices.cor + 1;
      impos(3) = nii_view.slices.axi;

      if isfield(nii_view.handles,'sagittal_slider'),
         set(nii_view.handles.sagittal_slider,'Value',impos(1));
      end

      if isfield(nii_view.handles,'coronal_slider'),
         set(nii_view.handles.coronal_slider,'Value',impos(2));
      end

      if isfield(nii_view.handles,'axial_slider'),
         set(nii_view.handles.axial_slider,'Value',impos(3));
      end

      nii_view = get_slider_position(nii_view);
      update_nii_view(nii_view);

      if isfield(nii_view.handles,'axial_bg') & ~isempty(nii_view.handles.axial_bg) & nii_view.useinterp
         Saxi = squeeze(nii_view.bgimg(:,:,nii_view.slices.axi));
         if ~strcmp(class(Saxi),'uint8'), Saxi = double(Saxi); end;
         set(nii_view.handles.axial_bg,'CData',Saxi');
      end

      if isfield(nii_view.handles,'axial_image'),
         if nii_view.nii.hdr.dime.datatype == 128 | nii_view.nii.hdr.dime.datatype == 511
            Saxi = squeeze(img(:,:,nii_view.slices.axi,:,nii_view.scanid));
            Saxi = permute(Saxi, [2 1 3]);
         else
            Saxi = squeeze(img(:,:,nii_view.slices.axi,nii_view.scanid));
            Saxi = Saxi';
         end

         if ~strcmp(class(Saxi),'uint8'), Saxi = double(Saxi); end;
         set(nii_view.handles.axial_image,'CData',Saxi);
      end

      if isfield(nii_view.handles,'axial_slider'),
         set(nii_view.handles.axial_slider,'Value',nii_view.slices.axi);
      end

      if isfield(nii_view.handles,'coronal_bg') & ~isempty(nii_view.handles.coronal_bg) & nii_view.useinterp
         Scor = squeeze(nii_view.bgimg(:,nii_view.slices.cor,:));
         if ~strcmp(class(Scor),'uint8'), Scor = double(Scor); end;
         set(nii_view.handles.coronal_bg,'CData',Scor');
      end

      if isfield(nii_view.handles,'coronal_image'),
         if nii_view.nii.hdr.dime.datatype == 128 | nii_view.nii.hdr.dime.datatype == 511
            Scor = squeeze(img(:,nii_view.slices.cor,:,:,nii_view.scanid));
            Scor = permute(Scor, [2 1 3]);
         else
            Scor = squeeze(img(:,nii_view.slices.cor,:,nii_view.scanid));
            Scor = Scor';
         end

         if ~strcmp(class(Scor),'uint8'), Scor = double(Scor); end;
         set(nii_view.handles.coronal_image,'CData',Scor);
      end

      if isfield(nii_view.handles,'coronal_slider'),
         slider_val = nii_view.dims(2) - nii_view.slices.cor + 1;
         set(nii_view.handles.coronal_slider,'Value',slider_val);
      end

      if isfield(nii_view.handles,'sagittal_bg') & ~isempty(nii_view.handles.sagittal_bg) & nii_view.useinterp
         Ssag = squeeze(nii_view.bgimg(nii_view.slices.sag,:,:));
         if ~strcmp(class(Ssag),'uint8'), Ssag = double(Ssag); end;
         set(nii_view.handles.sagittal_bg,'CData',Ssag');
      end

      if isfield(nii_view.handles,'sagittal_image'),
         if nii_view.nii.hdr.dime.datatype == 128 | nii_view.nii.hdr.dime.datatype == 511
            Ssag = squeeze(img(nii_view.slices.sag,:,:,:,nii_view.scanid));
            Ssag = permute(Ssag, [2 1 3]);
         else
            Ssag = squeeze(img(nii_view.slices.sag,:,:,nii_view.scanid));
            Ssag = Ssag';
         end

         if ~strcmp(class(Ssag),'uint8'), Ssag = double(Ssag); end;
         set(nii_view.handles.sagittal_image,'CData',Ssag);
      end

      if isfield(nii_view.handles,'sagittal_slider'),
         set(nii_view.handles.sagittal_slider,'Value',nii_view.slices.sag);
      end

      axes(nii_view.handles.axial_axes);
      axes(nii_view.handles.coronal_axes);
      axes(nii_view.handles.sagittal_axes);

      if ~isempty(nii_view.buttondown)
         eval(nii_view.buttondown);
      end

   case 'coordinates',

      nii_view = getappdata(fig,'nii_view');
      set_image_value(nii_view);

   case 'crosshair',

      nii_view = getappdata(fig,'nii_view');

      if get(nii_view.handles.xhair,'value') == 2		% off
         set(nii_view.axi_xhair.lx,'visible','off');
         set(nii_view.axi_xhair.ly,'visible','off');
         set(nii_view.cor_xhair.lx,'visible','off');
         set(nii_view.cor_xhair.ly,'visible','off');
         set(nii_view.sag_xhair.lx,'visible','off');
         set(nii_view.sag_xhair.ly,'visible','off');
      else
         set(nii_view.axi_xhair.lx,'visible','on');
         set(nii_view.axi_xhair.ly,'visible','on');
         set(nii_view.cor_xhair.lx,'visible','on');
         set(nii_view.cor_xhair.ly,'visible','on');
         set(nii_view.sag_xhair.lx,'visible','on');
         set(nii_view.sag_xhair.ly,'visible','on');

         set(nii_view.handles.axial_axes,'selected','on');
         set(nii_view.handles.axial_axes,'selected','off');
         set(nii_view.handles.coronal_axes,'selected','on');
         set(nii_view.handles.coronal_axes,'selected','off');
         set(nii_view.handles.sagittal_axes,'selected','on');
         set(nii_view.handles.sagittal_axes,'selected','off');
      end

   case 'xhair_color',

      old_color = get(gcbo,'user');
      new_color = uisetcolor(old_color);
      update_crosshaircolor(fig, new_color);

   case {'color','contrast_def'}

      nii_view = getappdata(fig,'nii_view');

      if nii_view.numscan == 1
         if get(nii_view.handles.colorindex,'value') == 2
            set(nii_view.handles.contrast,'value',128);
         elseif get(nii_view.handles.colorindex,'value') == 3
            set(nii_view.handles.contrast,'value',1);
         end
      end

      [custom_color_map, custom_colorindex] = change_colormap(fig);

      if strcmpi(command, 'color')

         setcolorlevel = nii_view.colorlevel;

         if ~isempty(custom_color_map)		% isfield(nii_view, 'color_map')
            setcolormap = custom_color_map;	% nii_view.color_map;
         else
            setcolormap = [];
         end

         if isfield(nii_view, 'highcolor')
            sethighcolor = nii_view.highcolor;
         else
            sethighcolor = [];
         end

         redraw_cbar(fig, setcolorlevel, setcolormap, sethighcolor);

         if nii_view.numscan == 1 & ...
		(custom_colorindex < 2 | custom_colorindex > 3)
            contrastopt.enablecontrast = 0;
         else
            contrastopt.enablecontrast = 1;
         end

         update_enable(fig, contrastopt);

      end

   case {'neg_color','brightness','contrast'}

      change_colormap(fig);

   case {'brightness_def'}

      nii_view = getappdata(fig,'nii_view');
      set(nii_view.handles.brightness,'value',0);
      change_colormap(fig);

   case 'hist_plot'

      hist_plot(fig);

   case 'hist_eq'

      hist_eq(fig);

   case 'move_cursor'

      move_cursor(fig);

   case 'edit_change_scan'

      change_scan('edit_change_scan');

   case 'slider_change_scan'

      change_scan('slider_change_scan');

   end

   return;						% view_nii


%----------------------------------------------------------------
function fig = init(nii, fig, area, setunit, setviewpoint, setscanid, buttondown, ...
         colorindex, color_map, colorlevel, highcolor, cbarminmax, ...
         usecolorbar, usepanel, usecrosshair, usestretch, useimagesc, ...
         useinterp, setvalue, glblocminmax, setcrosshaircolor, ...
         setcomplex)

   %  Support data type COMPLEX64 & COMPLEX128
   %
   if nii.hdr.dime.datatype == 32 | nii.hdr.dime.datatype == 1792
      switch setcomplex,
      case 0,
         nii.img = real(nii.img);
      case 1,
         nii.img = imag(nii.img);
      case 2,
         if isa(nii.img, 'double')
            nii.img = abs(double(nii.img));
         else
            nii.img = single(abs(double(nii.img)));
         end
      end
   end

   if isempty(area)
      area = [0.05 0.05 0.9 0.9];
   end

   if isempty(setscanid)
      setscanid = 1;
   else
      setscanid = round(setscanid);

      if setscanid < 1
         setscanid = 1;
      end

      if setscanid > nii.hdr.dime.dim(5)
         setscanid = nii.hdr.dime.dim(5);
      end
   end

   if nii.hdr.dime.datatype == 128 | nii.hdr.dime.datatype == 511
      usecolorbar = 0;
   elseif isempty(usecolorbar)
      usecolorbar = 1;
   end

   if isempty(usepanel)
      usepanel = 1;
   end

   if isempty(usestretch)
      usestretch = 1;
   end

   if isempty(useimagesc)
      useimagesc = 1;
   end

   if isempty(useinterp)
      useinterp = 0;
   end

   if isempty(colorindex)
      tmp = min(nii.img(:,:,:,setscanid));

      if  min(tmp(:)) < 0
         colorindex = 2;
         setcrosshaircolor = [1 1 0];
      else
         colorindex = 3;
      end
   end

   if isempty(color_map) | ischar(color_map)
      color_map = [];
   else
      colorindex = 1;
   end

   bgimg = [];

   if ~isempty(glblocminmax)
      minvalue = glblocminmax(1);
      maxvalue = glblocminmax(2);
   else
      minvalue = nii.img(:,:,:,setscanid);
      minvalue = double(minvalue(:));
      minvalue = min(minvalue(~isnan(minvalue)));
      maxvalue = nii.img(:,:,:,setscanid);
      maxvalue = double(maxvalue(:));
      maxvalue = max(maxvalue(~isnan(maxvalue)));
   end

   if ~isempty(setvalue)
      if ~isempty(glblocminmax)
         minvalue = glblocminmax(1);
         maxvalue = glblocminmax(2);
      else
         minvalue = double(min(setvalue.val));
         maxvalue = double(max(setvalue.val));
      end

      bgimg = double(nii.img);
      minbg = double(min(bgimg(:)));
      maxbg = double(max(bgimg(:)));

      bgimg = scale_in(bgimg, minbg, maxbg, 55) + 200;	% scale to 201~256

      %  56 level for brain structure
      %
%      highcolor = [zeros(1,3);gray(55)];
      highcolor = gray(56);
      cbarminmax = [minvalue maxvalue];

      if useinterp

         %  scale signal data to 1~200
         %
         nii.img = repmat(nan, size(nii.img));
         nii.img(setvalue.idx) = setvalue.val;

         %  200 level for source image
         %
         bgimg = single(scale_out(bgimg, cbarminmax(1), cbarminmax(2), 199));
      else

         bgimg(setvalue.idx) = NaN;
         minbg = double(min(bgimg(:)));
         maxbg = double(max(bgimg(:)));
         bgimg(setvalue.idx) = minbg;

         %  bgimg must be normalized to [201 256]
         %
         bgimg = 55 * (bgimg-min(bgimg(:))) / (max(bgimg(:))-min(bgimg(:))) + 201;
         bgimg(setvalue.idx) = 0;

         %  scale signal data to 1~200
         %
         nii.img = zeros(size(nii.img));
         nii.img(setvalue.idx) = scale_in(setvalue.val, minvalue, maxvalue, 199);
         nii.img = nii.img + bgimg;
         bgimg = [];
         nii.img = scale_out(nii.img, cbarminmax(1), cbarminmax(2), 199);

         minvalue = double(nii.img(:));
         minvalue = min(minvalue(~isnan(minvalue)));
         maxvalue = double(nii.img(:));
         maxvalue = max(maxvalue(~isnan(maxvalue)));

         if ~isempty(glblocminmax)		% maxvalue is gray
            minvalue = glblocminmax(1);
         end

      end

      colorindex = 2;
      setcrosshaircolor = [1 1 0];

   end

   if isempty(highcolor) | ischar(highcolor)
      highcolor = [];
      num_highcolor = 0;
   else
      num_highcolor = size(highcolor,1);
   end

   if isempty(colorlevel)
      colorlevel = 256 - num_highcolor;
   end

   if usecolorbar
      cbar_area = area;
      cbar_area(1) = area(1) + area(3)*0.93;
      cbar_area(3) = area(3)*0.04;
      area(3) = area(3)*0.9;		% 90% used for main axes
   else
      cbar_area = [];
   end

   %  init color (gray) scaling to make sure the slice clim take the
   %  global clim [min(nii.img(:)) max(nii.img(:))]
   %
   if isempty(bgimg)
      clim = [minvalue maxvalue];
   else
      clim = [minvalue double(max(bgimg(:)))];
   end

   if clim(1) == clim(2)
      clim(2) = clim(1) + 0.000001;
   end

   if isempty(cbarminmax)
      cbarminmax = [minvalue maxvalue];
   end

   xdim = size(nii.img, 1);
   ydim = size(nii.img, 2);
   zdim = size(nii.img, 3);

   dims = [xdim ydim zdim];
   voxel_size = abs(nii.hdr.dime.pixdim(2:4));		% vol in mm

   if any(voxel_size <= 0)
      voxel_size(find(voxel_size <= 0)) = 1;
   end

   origin = abs(nii.hdr.hist.originator(1:3));

   if isempty(origin) | all(origin == 0)		% according to SPM
      origin = (dims+1)/2;   
   end;

   origin = round(origin);

   if any(origin > dims)				% simulate fMRI
      origin(find(origin > dims)) = dims(find(origin > dims));
   end

   if any(origin <= 0)
      origin(find(origin <= 0)) = 1;
   end

   nii_view.dims = dims;
   nii_view.voxel_size = voxel_size;
   nii_view.origin = origin;

   nii_view.slices.sag = 1;
   nii_view.slices.cor = 1;
   nii_view.slices.axi = 1;
   if xdim > 1, nii_view.slices.sag = origin(1); end
   if ydim > 1, nii_view.slices.cor = origin(2); end
   if zdim > 1, nii_view.slices.axi = origin(3); end

   nii_view.area = area;
   nii_view.fig = fig;
   nii_view.nii = nii;					% image data
   nii_view.bgimg = bgimg;				% background
   nii_view.setvalue = setvalue;
   nii_view.minvalue = minvalue;
   nii_view.maxvalue = maxvalue;
   nii_view.numscan = nii.hdr.dime.dim(5);
   nii_view.scanid = setscanid;

   Font.FontUnits  = 'point';
   Font.FontSize   = 12;

   %  create axes for colorbar
   %
   [cbar_axes cbarminmax_axes] = create_cbar_axes(fig, cbar_area);

   if isempty(cbar_area)
      nii_view.cbar_area = [];
   else
      nii_view.cbar_area = cbar_area;
   end

   %  create axes for top/front/side view
   %
   vol_size = voxel_size .* dims;
   [top_ax, front_ax, side_ax] ...
	= create_ax(fig, area, vol_size, usestretch);

   top_pos = get(top_ax,'position');
   front_pos = get(front_ax,'position');
   side_pos = get(side_ax,'position');

   %  Sagittal Slider
   %
   x = side_pos(1);
   y = top_pos(2) + top_pos(4);
   w = side_pos(3);
   h = (front_pos(2) - y) / 2;
   y = y + h;

   pos = [x y w h];

   if xdim > 1,
      slider_step(1) = 1/(xdim);
      slider_step(2) = 1.00001/(xdim);

      handles.sagittal_slider = uicontrol('Parent',fig, ...
                'Style','slider','Units','Normalized', Font, ...
                'Position',pos, 'HorizontalAlignment','center',...
                'BackgroundColor',[0.5 0.5 0.5],'ForegroundColor',[0 0 0],...
                'BusyAction','queue',...
                'TooltipString','Sagittal slice navigation',...
                'Min',1,'Max',xdim,'SliderStep',slider_step, ...
                'Value',nii_view.slices.sag,...
                'Callback','view_nii(''sagittal_slider'');');

      set(handles.sagittal_slider,'position',pos);	% linux66
   end

   %  Coronal Slider
   %
   x = top_pos(1);
   y = top_pos(2) + top_pos(4);
   w = top_pos(3);
   h = (front_pos(2) - y) / 2;
   y = y + h;

   pos = [x y w h];

   if ydim > 1,
      slider_step(1) = 1/(ydim);
      slider_step(2) = 1.00001/(ydim);

      slider_val = nii_view.dims(2) - nii_view.slices.cor + 1;

      handles.coronal_slider = uicontrol('Parent',fig, ...
                'Style','slider','Units','Normalized', Font, ...
                'Position',pos, 'HorizontalAlignment','center',...
                'BackgroundColor',[0.5 0.5 0.5],'ForegroundColor',[0 0 0],...
                'BusyAction','queue',...
                'TooltipString','Coronal slice navigation',...
                'Min',1,'Max',ydim,'SliderStep',slider_step, ...
                'Value',slider_val,...
                'Callback','view_nii(''coronal_slider'');');

      set(handles.coronal_slider,'position',pos);	% linux66
   end

   %  Axial Slider
   %
%   x = front_pos(1) + front_pos(3);
%   y = front_pos(2);
%   w = side_pos(1) - x;
%   h = front_pos(4);

   x = top_pos(1);
   y = area(2);
   w = top_pos(3);
   h = top_pos(2) - y;

   pos = [x y w h];

   if zdim > 1,
      slider_step(1) = 1/(zdim);
      slider_step(2) = 1.00001/(zdim);

      handles.axial_slider = uicontrol('Parent',fig, ...
                'Style','slider','Units','Normalized', Font, ...
                'Position',pos, 'HorizontalAlignment','center',...
                'BackgroundColor',[0.5 0.5 0.5],'ForegroundColor',[0 0 0],...
                'BusyAction','queue',...
                'TooltipString','Axial slice navigation',...
                'Min',1,'Max',zdim,'SliderStep',slider_step, ...
                'Value',nii_view.slices.axi,...
                'Callback','view_nii(''axial_slider'');');

      set(handles.axial_slider,'position',pos);	% linux66
   end

   %  plot info view
   %
%   info_pos = [side_pos([1,3]); top_pos([2,4])];
%   info_pos = info_pos(:);
   gap = side_pos(1)-(top_pos(1)+top_pos(3));
   info_pos(1) = side_pos(1) + gap;
   info_pos(2) = area(2);
   info_pos(3) = side_pos(3) - gap;
   info_pos(4) = top_pos(2) + top_pos(4) - area(2) - gap;

   num_inputline = 10;
   inputline_space =info_pos(4) / num_inputline;


   %  for any info_area change, update_usestretch should also be changed


   %  Image Intensity Value at Cursor
   %
   x = info_pos(1);
   y = info_pos(2);
   w = info_pos(3)*0.5;
   h = inputline_space*0.6;

   pos = [x y w h];

   handles.Timvalcur = uicontrol('Parent',fig,'Style','text', ...
      'Units','Normalized', Font, ...
      'Position',pos, 'HorizontalAlignment', 'left',...
      'BackgroundColor', [0.8 0.8 0.8], 'ForegroundColor', [0 0 0],...
      'BusyAction','queue',...
      'visible','off', ...
      'String','Value at cursor:');

   if usepanel
      set(handles.Timvalcur, 'visible', 'on');
   end

   x = x + w;
   w = info_pos(3)*0.5;

   pos = [x y w h];

   handles.imvalcur = uicontrol('Parent',fig,'Style','text', ...
      'Units','Normalized', Font, ...
      'Position',pos, 'HorizontalAlignment', 'right',...
      'BackgroundColor', [0.8 0.8 0.8], 'ForegroundColor', [0 0 0],...
      'BusyAction','queue',...
      'visible','off', ...
      'String',' ');

   if usepanel
      set(handles.imvalcur, 'visible', 'on');
   end

   %  Position at Cursor
   %
   x = info_pos(1);
   y = y + inputline_space;
   w = info_pos(3)*0.5;

   pos = [x y w h];

   handles.Timposcur = uicontrol('Parent',fig,'Style','text', ...
        'Units','Normalized', Font, ...
        'Position',pos, 'HorizontalAlignment', 'left',...
        'BackgroundColor', [0.8 0.8 0.8], 'ForegroundColor', [0 0 0],...
        'BusyAction','queue',...
        'visible','off', ...
        'String','[X Y Z] at cursor:');

   if usepanel
      set(handles.Timposcur, 'visible', 'on');
   end

   x = x + w;
   w = info_pos(3)*0.5;

   pos = [x y w h];

   handles.imposcur = uicontrol('Parent',fig,'Style','text', ...
        'Units','Normalized', Font, ...
        'Position',pos, 'HorizontalAlignment', 'right',...
        'BackgroundColor', [0.8 0.8 0.8], 'ForegroundColor', [0 0 0],...
        'BusyAction','queue',...
        'visible','off', ...
        'String',' ','Value',[0 0 0]);

   if usepanel
      set(handles.imposcur, 'visible', 'on');
   end

   %  Image Intensity Value at Mouse Click
   %
   x = info_pos(1);
   y = y + inputline_space;
   w = info_pos(3)*0.5;

   pos = [x y w h];

   handles.Timval = uicontrol('Parent',fig,'Style','text', ...
      'Units','Normalized', Font, ...
      'Position',pos, 'HorizontalAlignment', 'left',...
      'BackgroundColor', [0.8 0.8 0.8], 'ForegroundColor', [0 0 0],...
      'BusyAction','queue',...
      'visible','off', ...
      'String','Value at crosshair:');

   if usepanel
      set(handles.Timval, 'visible', 'on');
   end

   x = x + w;
   w = info_pos(3)*0.5;

   pos = [x y w h];

   handles.imval = uicontrol('Parent',fig,'Style','text', ...
      'Units','Normalized', Font, ...
      'Position',pos, 'HorizontalAlignment', 'right',...
      'BackgroundColor', [0.8 0.8 0.8], 'ForegroundColor', [0 0 0],...
      'BusyAction','queue',...
      'visible','off', ...
      'String',' ');

   if usepanel
      set(handles.imval, 'visible', 'on');
   end

   %  Viewpoint Position at Mouse Click
   %
   x = info_pos(1);
   y = y + inputline_space;
   w = info_pos(3)*0.5;

   pos = [x y w h];

   handles.Timpos = uicontrol('Parent',fig,'Style','text', ...
        'Units','Normalized', Font, ...
        'Position',pos, 'HorizontalAlignment', 'left',...
        'BackgroundColor', [0.8 0.8 0.8], 'ForegroundColor', [0 0 0],...
        'BusyAction','queue',...
        'visible','off', ...
        'String','[X Y Z] at crosshair:');

   if usepanel
      set(handles.Timpos, 'visible', 'on');
   end

   x = x + w + 0.005;
   y = y - 0.008;
   w = info_pos(3)*0.5;
   h = inputline_space*0.9;

   pos = [x y w h];

   handles.impos = uicontrol('Parent',fig,'Style','edit', ...
        'Units','Normalized', Font, ...
        'Position',pos, 'HorizontalAlignment', 'right',...
        'BackgroundColor', [1 1 1], 'ForegroundColor', [0 0 0],...
        'BusyAction','queue',...
        'Callback','view_nii(''impos_edit'');', ...
        'TooltipString','Viewpoint Location in Axes Unit', ...
        'visible','off', ...
        'String',' ','Value',[0 0 0]);

   if usepanel
      set(handles.impos, 'visible', 'on');
   end

   %  Origin Position
   %
   x = info_pos(1);
   y = y + inputline_space*1.2;
   w = info_pos(3)*0.5;
   h = inputline_space*0.6;

   pos = [x y w h];

   handles.Torigin = uicontrol('Parent',fig,'Style','text', ...
        'Units','Normalized', Font, ...
        'Position',pos, 'HorizontalAlignment', 'left',...
        'BackgroundColor', [0.8 0.8 0.8], 'ForegroundColor', [0 0 0],...
        'BusyAction','queue',...
        'visible','off', ...
        'String','[X Y Z] at origin:');

   if usepanel
      set(handles.Torigin, 'visible', 'on');
   end

   x = x + w;
   w = info_pos(3)*0.5;

   pos = [x y w h];

   handles.origin = uicontrol('Parent',fig,'Style','text', ...
        'Units','Normalized', Font, ...
        'Position',pos, 'HorizontalAlignment', 'right',...
        'BackgroundColor', [0.8 0.8 0.8], 'ForegroundColor', [0 0 0],...
        'BusyAction','queue',...
        'visible','off', ...
        'String',' ','Value',[0 0 0]);

   if usepanel
      set(handles.origin, 'visible', 'on');
   end

if 0
   %  Voxel Unit
   %
   x = info_pos(1);
   y = y + inputline_space;
   w = info_pos(3)*0.5;

   pos = [x y w h];

   handles.Tcoord = uicontrol('Parent',fig,'Style','text', ...
      'Units','Normalized', Font, ...
      'Position',pos, 'HorizontalAlignment', 'left',...
      'BackgroundColor', [0.8 0.8 0.8], 'ForegroundColor', [0 0 0],...
      'BusyAction','queue',...
      'visible','off', ...
      'String','Axes Unit:');

   if usepanel
      set(handles.Tcoord, 'visible', 'on');
   end

   x = x + w + 0.005;
   w = info_pos(3)*0.5 - 0.005;

   pos = [x y w h];

   Font.FontSize   = 8;

   handles.coord = uicontrol('Parent',fig,'Style','popupmenu', ...
      'Units','Normalized', Font, ...
      'Position',pos, ...
      'BackgroundColor', [1 1 1], 'ForegroundColor', [0 0 0],...
      'BusyAction','queue',...
      'TooltipString','Choose Voxel or Millimeter',...
      'String',{'Voxel','Millimeter'},...
      'visible','off', ...
      'Callback','view_nii(''coordinates'');');

%      'TooltipString','Choose Voxel, MNI or Talairach Coordinates',...
%      'String',{'Voxel','MNI (mm)','Talairach (mm)'},...

   Font.FontSize   = 12;

   if usepanel
      set(handles.coord, 'visible', 'on');
   end
end

   %  Crosshair
   %
   x = info_pos(1);
   y = y + inputline_space;
   w = info_pos(3)*0.4;

   pos = [x y w h];

   handles.Txhair = uicontrol('Parent',fig,'Style','text', ...
      'Units','Normalized', Font, ...
      'Position',pos, 'HorizontalAlignment', 'left',...
      'BackgroundColor', [0.8 0.8 0.8], 'ForegroundColor', [0 0 0],...
      'BusyAction','queue',...
      'visible','off', ...
      'String','Crosshair:');

   if usepanel
      set(handles.Txhair, 'visible', 'on');
   end

   x = info_pos(1) + info_pos(3)*0.5;
   w = info_pos(3)*0.2;
   h = inputline_space*0.7;

   pos = [x y w h];

   Font.FontSize   = 8;

   handles.xhair_color = uicontrol('Parent',fig,'Style','push', ...
      'Units','Normalized', Font, ...
      'Position',pos, 'HorizontalAlignment', 'center',...
      'TooltipString','Crosshair Color',...
      'User',[1 0 0],...
      'String','Color',...
      'visible','off', ...
      'Callback','view_nii(''xhair_color'');');

   if usepanel
      set(handles.xhair_color, 'visible', 'on');
   end

   x = info_pos(1) + info_pos(3)*0.7;
   w = info_pos(3)*0.3;

   pos = [x y w h];

   handles.xhair = uicontrol('Parent',fig,'Style','popupmenu', ...
      'Units','Normalized', Font, ...
      'Position',pos, ...
      'BackgroundColor', [1 1 1], 'ForegroundColor', [0 0 0],...
      'BusyAction','queue',...
      'TooltipString','Display or Hide Crosshair',...
      'String',{'On','Off'},...
      'visible','off', ...
      'Callback','view_nii(''crosshair'');');

   if usepanel
      set(handles.xhair, 'visible', 'on');
   end

   %  Histogram & Color
   %
   x = info_pos(1);
   w = info_pos(3)*0.45;
   h = inputline_space * 1.5;

   pos = [x,  y+inputline_space*0.9,  w,  h];

   handles.hist_frame = uicontrol('Parent',fig, ...	
   	'Units','normal', ...
   	'BackgroundColor',[0.8 0.8 0.8], ...
   	'Position',pos, ...
        'visible','off', ...
   	'Style','frame');

   if usepanel
%      set(handles.hist_frame, 'visible', 'on');
   end

   handles.coord_frame = uicontrol('Parent',fig, ...	
   	'Units','normal', ...
   	'BackgroundColor',[0.8 0.8 0.8], ...
   	'Position',pos, ...
        'visible','off', ...
   	'Style','frame');

   if usepanel
      set(handles.coord_frame, 'visible', 'on');
   end

   x = info_pos(1) + info_pos(3)*0.475;
   w = info_pos(3)*0.525;
   h = inputline_space * 1.5;

   pos = [x,  y+inputline_space*0.9,  w,  h];

   handles.color_frame = uicontrol('Parent',fig, ...	
   	'Units','normal', ...
   	'BackgroundColor',[0.8 0.8 0.8], ...
   	'Position',pos, ...
        'visible','off', ...
   	'Style','frame');

   if usepanel
      set(handles.color_frame, 'visible', 'on');
   end

   x = info_pos(1) + info_pos(3)*0.025;
   y = y + inputline_space*1.2;
   w = info_pos(3)*0.2;
   h = inputline_space*0.7;

   pos = [x y w h];

   Font.FontSize   = 8;

   handles.hist_eq = uicontrol('Parent',fig,'Style','toggle', ...
      'Units','Normalized', Font, ...
      'Position',pos, 'HorizontalAlignment', 'center',...
      'TooltipString','Histogram Equalization',...
      'String','Hist EQ',...
      'visible','off', ...
      'Callback','view_nii(''hist_eq'');');

   if usepanel
%      set(handles.hist_eq, 'visible', 'on');
   end

   x = x + w;
   w = info_pos(3)*0.2;

   pos = [x y w h];

   handles.hist_plot = uicontrol('Parent',fig,'Style','push', ...
      'Units','Normalized', Font, ...
      'Position',pos, 'HorizontalAlignment', 'center',...
      'TooltipString','Histogram Plot',...
      'String','Hist Plot',...
      'visible','off', ...
      'Callback','view_nii(''hist_plot'');');

   if usepanel
%      set(handles.hist_plot, 'visible', 'on');
   end

   x = info_pos(1) + info_pos(3)*0.025;
   w = info_pos(3)*0.4;

   pos = [x y w h];

   handles.coord = uicontrol('Parent',fig,'Style','popupmenu', ...
      'Units','Normalized', Font, ...
      'Position',pos, ...
      'BackgroundColor', [1 1 1], 'ForegroundColor', [0 0 0],...
      'BusyAction','queue',...
      'TooltipString','Choose Voxel or Millimeter',...
      'String',{'Voxel','Millimeter'},...
      'visible','off', ...
      'Callback','view_nii(''coordinates'');');

%      'TooltipString','Choose Voxel, MNI or Talairach Coordinates',...
%      'String',{'Voxel','MNI (mm)','Talairach (mm)'},...

   if usepanel
      set(handles.coord, 'visible', 'on');
   end

   x = info_pos(1) + info_pos(3)*0.5;
   w = info_pos(3)*0.2;

   pos = [x y w h];

   handles.neg_color = uicontrol('Parent',fig,'Style','toggle', ...
      'Units','Normalized', Font, ...
      'Position',pos, 'HorizontalAlignment', 'center',...
      'TooltipString','Negative Colormap',...
      'String','Negative',...
      'visible','off', ...
      'Callback','view_nii(''neg_color'');');

   if usepanel
      set(handles.neg_color, 'visible', 'on');
   end

   if nii.hdr.dime.datatype == 128 | nii.hdr.dime.datatype == 511
      set(handles.neg_color, 'enable', 'off');
   end

   x = info_pos(1) + info_pos(3)*0.7;
   w = info_pos(3)*0.275;

   pos = [x y w h];

   handles.colorindex = uicontrol('Parent',fig,'Style','popupmenu', ...
      'Units','Normalized', Font, ...
      'Position',pos, ...
      'BackgroundColor', [1 1 1], 'ForegroundColor', [0 0 0],...
      'BusyAction','queue',...
      'TooltipString','Change Colormap',...
      'String',{'Custom','Bipolar','Gray','Jet','Cool','Bone','Hot','Copper','Pink'},...
      'value', colorindex, ...
      'visible','off', ...
      'Callback','view_nii(''color'');');

   if usepanel
      set(handles.colorindex, 'visible', 'on');
   end

   if nii.hdr.dime.datatype == 128 | nii.hdr.dime.datatype == 511
      set(handles.colorindex, 'enable', 'off');
   end

   x = info_pos(1) + info_pos(3)*0.1;
   y = y + inputline_space;
   w = info_pos(3)*0.28;
   h = inputline_space*0.6;

   pos = [x y w h];

   Font.FontSize   = 8;

   handles.Thist = uicontrol('Parent',fig,'Style','text', ...
      'Units','Normalized', Font, ...
      'Position',pos, 'HorizontalAlignment', 'center',...
      'BackgroundColor', [0.8 0.8 0.8], 'ForegroundColor', [0 0 0],...
      'BusyAction','queue',...
      'visible','off', ...
      'String','Histogram');

   handles.Tcoord = uicontrol('Parent',fig,'Style','text', ...
      'Units','Normalized', Font, ...
      'Position',pos, 'HorizontalAlignment', 'center',...
      'BackgroundColor', [0.8 0.8 0.8], 'ForegroundColor', [0 0 0],...
      'BusyAction','queue',...
      'visible','off', ...
      'String','Axes Unit');

   if usepanel
%      set(handles.Thist, 'visible', 'on');
      set(handles.Tcoord, 'visible', 'on');
   end

   x = info_pos(1) + info_pos(3)*0.60;
   w = info_pos(3)*0.28;

   pos = [x y w h];

   handles.Tcolor = uicontrol('Parent',fig,'Style','text', ...
      'Units','Normalized', Font, ...
      'Position',pos, 'HorizontalAlignment', 'center',...
      'BackgroundColor', [0.8 0.8 0.8], 'ForegroundColor', [0 0 0],...
      'BusyAction','queue',...
      'visible','off', ...
      'String','Colormap');

   if usepanel
      set(handles.Tcolor, 'visible', 'on');
   end

   if nii.hdr.dime.datatype == 128 | nii.hdr.dime.datatype == 511
      set(handles.Tcolor, 'enable', 'off');
   end

   %  Contrast Frame
   %
   x = info_pos(1);
   w = info_pos(3)*0.45;
   h = inputline_space * 2;

   pos = [x,  y+inputline_space*0.8,  w,  h];

   handles.contrast_frame = uicontrol('Parent',fig, ...	
   	'Units','normal', ...
   	'BackgroundColor',[0.8 0.8 0.8], ...
   	'Position',pos, ...
        'visible','off', ...
   	'Style','frame');

   if usepanel
      set(handles.contrast_frame, 'visible', 'on');
   end

   if colorindex < 2 | colorindex > 3
      set(handles.contrast_frame, 'visible', 'off');
   end

   %  Brightness Frame
   %
   x = info_pos(1) + info_pos(3)*0.475;
   w = info_pos(3)*0.525;

   pos = [x,  y+inputline_space*0.8,  w,  h];

   handles.brightness_frame = uicontrol('Parent',fig, ...	
   	'Units','normal', ...
   	'BackgroundColor',[0.8 0.8 0.8], ...
   	'Position',pos, ...
        'visible','off', ...
   	'Style','frame');

   if usepanel
      set(handles.brightness_frame, 'visible', 'on');
   end

   %  Contrast
   %
   x = info_pos(1) + info_pos(3)*0.025;
   y = y + inputline_space;
   w = info_pos(3)*0.4;
   h = inputline_space*0.6;

   pos = [x y w h];

   Font.FontSize   = 12;

   slider_step(1) = 5/255;
   slider_step(2) = 5.00001/255;

   handles.contrast = uicontrol('Parent',fig, ...
      'Style','slider','Units','Normalized', Font, ...
      'Position',pos, 'HorizontalAlignment', 'left',...
      'BackgroundColor',[0.5 0.5 0.5],'ForegroundColor',[0 0 0],...
      'BusyAction','queue',...
      'TooltipString','Change contrast',...
      'Min',1,'Max',256,'SliderStep',slider_step, ...
      'Value',1, ...
      'visible','off', ...
      'Callback','view_nii(''contrast'');');

   if usepanel
      set(handles.contrast, 'visible', 'on');
   end

   if (nii.hdr.dime.datatype == 128 | nii.hdr.dime.datatype == 511) & nii_view.numscan <= 1
      set(handles.contrast, 'enable', 'off');
   end

   if nii_view.numscan > 1
      set(handles.contrast, 'min', 1, 'max', nii_view.numscan, ...
         'sliderstep',[1/(nii_view.numscan-1) 1.00001/(nii_view.numscan-1)], ...
         'Callback', 'view_nii(''slider_change_scan'');');
   elseif colorindex < 2 | colorindex > 3
      set(handles.contrast, 'visible', 'off');
   elseif colorindex == 2
      set(handles.contrast,'value',128);
   end

   set(handles.contrast,'position',pos);	% linux66

   %  Brightness
   %
   x = info_pos(1) + info_pos(3)*0.5;
   w = info_pos(3)*0.475;

   pos = [x y w h];

   Font.FontSize   = 12;

   slider_step(1) = 1/50;
   slider_step(2) = 1.00001/50;

   handles.brightness = uicontrol('Parent',fig, ...
      'Style','slider','Units','Normalized', Font, ...
      'Position',pos, 'HorizontalAlignment', 'left',...
      'BackgroundColor',[0.5 0.5 0.5],'ForegroundColor',[0 0 0],...
      'BusyAction','queue',...
      'TooltipString','Change brightness',...
      'Min',-1,'Max',1,'SliderStep',slider_step, ...
      'Value',0, ...
      'visible','off', ...
      'Callback','view_nii(''brightness'');');

   if usepanel
      set(handles.brightness, 'visible', 'on');
   end

   if nii.hdr.dime.datatype == 128 | nii.hdr.dime.datatype == 511
      set(handles.brightness, 'enable', 'off');
   end

   set(handles.brightness,'position',pos);	% linux66

   %  Contrast text/def
   %
   x = info_pos(1) + info_pos(3)*0.025;
   y = y + inputline_space;
   w = info_pos(3)*0.22;

   pos = [x y w h];

   handles.Tcontrast = uicontrol('Parent',fig,'Style','text', ...
      'Units','Normalized', Font, ...
      'Position',pos, 'HorizontalAlignment', 'left',...
      'BackgroundColor', [0.8 0.8 0.8], 'ForegroundColor', [0 0 0],...
      'BusyAction','queue',...
      'visible','off', ...
      'String','Contrast:');

   if usepanel
      set(handles.Tcontrast, 'visible', 'on');
   end

   if (nii.hdr.dime.datatype == 128 | nii.hdr.dime.datatype == 511) & nii_view.numscan <= 1
      set(handles.Tcontrast, 'enable', 'off');
   end

   if nii_view.numscan > 1
      set(handles.Tcontrast, 'string', 'Scan ID:');
      set(handles.contrast, 'TooltipString', 'Change Scan ID');
   elseif colorindex < 2 | colorindex > 3
      set(handles.Tcontrast, 'visible', 'off');
   end

   x = x + w;
   w = info_pos(3)*0.18;

   pos = [x y w h];

   Font.FontSize   = 8;

   handles.contrast_def = uicontrol('Parent',fig,'Style','push', ...
      'Units','Normalized', Font, ...
      'Position',pos, 'HorizontalAlignment', 'center',...
      'TooltipString','Restore initial contrast',...
      'String','Reset',...
      'visible','off', ...
      'Callback','view_nii(''contrast_def'');');

   if usepanel
      set(handles.contrast_def, 'visible', 'on');
   end

   if (nii.hdr.dime.datatype == 128 | nii.hdr.dime.datatype == 511) & nii_view.numscan <= 1
      set(handles.contrast_def, 'enable', 'off');
   end

   if nii_view.numscan > 1
      set(handles.contrast_def, 'style', 'edit', 'background', 'w', ...
         'TooltipString','Scan (or volume) index in the time series',...
         'string', '1', 'Callback', 'view_nii(''edit_change_scan'');');
   elseif colorindex < 2 | colorindex > 3
      set(handles.contrast_def, 'visible', 'off');
   end

   %  Brightness text/def
   %
   x = info_pos(1) + info_pos(3)*0.5;
   w = info_pos(3)*0.295;

   pos = [x y w h];

   Font.FontSize   = 12;

   handles.Tbrightness = uicontrol('Parent',fig,'Style','text', ...
      'Units','Normalized', Font, ...
      'Position',pos, 'HorizontalAlignment', 'left',...
      'BackgroundColor', [0.8 0.8 0.8], 'ForegroundColor', [0 0 0],...
      'BusyAction','queue',...
      'visible','off', ...
      'String','Brightness:');

   if usepanel
      set(handles.Tbrightness, 'visible', 'on');
   end

   if nii.hdr.dime.datatype == 128 | nii.hdr.dime.datatype == 511
      set(handles.Tbrightness, 'enable', 'off');
   end

   x = x + w;
   w = info_pos(3)*0.18;

   pos = [x y w h];

   Font.FontSize   = 8;

   handles.brightness_def = uicontrol('Parent',fig,'Style','push', ...
      'Units','Normalized', Font, ...
      'Position',pos, 'HorizontalAlignment', 'center',...
      'TooltipString','Restore initial brightness',...
      'String','Reset',...
      'visible','off', ...
      'Callback','view_nii(''brightness_def'');');

   if usepanel
      set(handles.brightness_def, 'visible', 'on');
   end

   if nii.hdr.dime.datatype == 128 | nii.hdr.dime.datatype == 511
      set(handles.brightness_def, 'enable', 'off');
   end

   %  init image handles
   %
   handles.axial_image = [];
   handles.coronal_image = [];
   handles.sagittal_image = [];

   %  plot axial view
   %
   if ~isempty(nii_view.bgimg)
      bg_slice = squeeze(bgimg(:,:,nii_view.slices.axi));
      h1 = plot_view(fig, xdim, ydim, top_ax, bg_slice', clim, cbarminmax, ...
		handles, useimagesc, colorindex, color_map, ...
		colorlevel, highcolor, useinterp, nii_view.numscan);
      handles.axial_bg = h1;
   else
      handles.axial_bg = [];
   end

   if nii.hdr.dime.datatype == 128 | nii.hdr.dime.datatype == 511
      img_slice = squeeze(nii.img(:,:,nii_view.slices.axi,:,setscanid));
      img_slice = permute(img_slice, [2 1 3]);
   else
      img_slice = squeeze(nii.img(:,:,nii_view.slices.axi,setscanid));
      img_slice = img_slice';
   end
   h1 = plot_view(fig, xdim, ydim, top_ax, img_slice, clim, cbarminmax, ...
	handles, useimagesc, colorindex, color_map, ...
	colorlevel, highcolor, useinterp, nii_view.numscan);
   set(h1,'buttondown','view_nii(''axial_image'');');
   handles.axial_image = h1;
   handles.axial_axes = top_ax;

   if size(img_slice,1) == 1 | size(img_slice,2) == 1
      set(top_ax,'visible','off');

      if isfield(handles,'sagittal_slider') & ishandle(handles.sagittal_slider)
         set(handles.sagittal_slider, 'visible', 'off');
      end

      if isfield(handles,'coronal_slider') & ishandle(handles.coronal_slider)
         set(handles.coronal_slider, 'visible', 'off');
      end

      if isfield(handles,'axial_slider') & ishandle(handles.axial_slider)
         set(handles.axial_slider, 'visible', 'off');
      end
   end

   %  plot coronal view
   %
   if ~isempty(nii_view.bgimg)
      bg_slice = squeeze(bgimg(:,nii_view.slices.cor,:));
      h1 = plot_view(fig, xdim, zdim, front_ax, bg_slice', clim, cbarminmax, ...
		handles, useimagesc, colorindex, color_map, ...
		colorlevel, highcolor, useinterp, nii_view.numscan);
      handles.coronal_bg = h1;
   else
      handles.coronal_bg = [];
   end

   if nii.hdr.dime.datatype == 128 | nii.hdr.dime.datatype == 511
      img_slice = squeeze(nii.img(:,nii_view.slices.cor,:,:,setscanid));
      img_slice = permute(img_slice, [2 1 3]);
   else
      img_slice = squeeze(nii.img(:,nii_view.slices.cor,:,setscanid));
      img_slice = img_slice';
   end
   h1 = plot_view(fig, xdim, zdim, front_ax, img_slice, clim, cbarminmax, ...
	handles, useimagesc, colorindex, color_map, ...
	colorlevel, highcolor, useinterp, nii_view.numscan);
   set(h1,'buttondown','view_nii(''coronal_image'');');
   handles.coronal_image = h1;
   handles.coronal_axes = front_ax;

   if size(img_slice,1) == 1 | size(img_slice,2) == 1
      set(front_ax,'visible','off');

      if isfield(handles,'sagittal_slider') & ishandle(handles.sagittal_slider)
         set(handles.sagittal_slider, 'visible', 'off');
      end

      if isfield(handles,'coronal_slider') & ishandle(handles.coronal_slider)
         set(handles.coronal_slider, 'visible', 'off');
      end

      if isfield(handles,'axial_slider') & ishandle(handles.axial_slider)
         set(handles.axial_slider, 'visible', 'off');
      end
   end

   %  plot sagittal view
   %
   if ~isempty(nii_view.bgimg)
      bg_slice = squeeze(bgimg(nii_view.slices.sag,:,:));

      h1 = plot_view(fig, ydim, zdim, side_ax, bg_slice', clim, cbarminmax, ...
		handles, useimagesc, colorindex, color_map, ...
		colorlevel, highcolor, useinterp, nii_view.numscan);
      handles.sagittal_bg = h1;
   else
      handles.sagittal_bg = [];
   end

   if nii.hdr.dime.datatype == 128 | nii.hdr.dime.datatype == 511
      img_slice = squeeze(nii.img(nii_view.slices.sag,:,:,:,setscanid));
      img_slice = permute(img_slice, [2 1 3]);
   else
      img_slice = squeeze(nii.img(nii_view.slices.sag,:,:,setscanid));
      img_slice = img_slice';
   end

   h1 = plot_view(fig, ydim, zdim, side_ax, img_slice, clim, cbarminmax, ...
	handles, useimagesc, colorindex, color_map, ...
	colorlevel, highcolor, useinterp, nii_view.numscan);
   set(h1,'buttondown','view_nii(''sagittal_image'');');
   set(side_ax,'Xdir', 'reverse');
   handles.sagittal_image = h1;
   handles.sagittal_axes = side_ax;

   if size(img_slice,1) == 1 | size(img_slice,2) == 1
      set(side_ax,'visible','off');

      if isfield(handles,'sagittal_slider') & ishandle(handles.sagittal_slider)
         set(handles.sagittal_slider, 'visible', 'off');
      end

      if isfield(handles,'coronal_slider') & ishandle(handles.coronal_slider)
         set(handles.coronal_slider, 'visible', 'off');
      end

      if isfield(handles,'axial_slider') & ishandle(handles.axial_slider)
         set(handles.axial_slider, 'visible', 'off');
      end
   end

   [top1_label, top2_label, side1_label, side2_label] = ...
	dir_label(fig, top_ax, front_ax, side_ax);

   %  store label handles
   %
   handles.top1_label = top1_label;
   handles.top2_label = top2_label;
   handles.side1_label = side1_label;
   handles.side2_label = side2_label;

   %  plot colorbar
   %
   if ~isempty(cbar_axes) & ~isempty(cbarminmax_axes)

if 0
      if isempty(color_map)
         level = colorlevel + num_highcolor;
      else
         level = size([color_map; highcolor], 1);
      end
end

      if isempty(color_map)
         level = colorlevel;
      else
         level = size([color_map], 1);
      end

      niiclass = class(nii.img);

      h1 = plot_cbar(fig, cbar_axes, cbarminmax_axes, cbarminmax, ...
		level, handles, useimagesc, colorindex, color_map, ...
		colorlevel, highcolor, niiclass, nii_view.numscan);
      handles.cbar_image = h1;
      handles.cbar_axes = cbar_axes;
      handles.cbarminmax_axes = cbarminmax_axes;

   end

   nii_view.handles = handles;		% store handles

   nii_view.usepanel = usepanel;		% whole panel at low right cornor
   nii_view.usestretch = usestretch;	% stretch display of voxel_size
   nii_view.useinterp = useinterp;	% use interpolation
   nii_view.colorindex = colorindex;	% store colorindex variable
   nii_view.buttondown = buttondown;	% command after button down click
   nii_view.cbarminmax = cbarminmax;	% store min max value for colorbar

   set_coordinates(nii_view,useinterp);	% coord unit

   if ~isfield(nii_view, 'axi_xhair') |  ...
      ~isfield(nii_view, 'cor_xhair') |  ...
      ~isfield(nii_view, 'sag_xhair')

      nii_view.axi_xhair = [];			% top cross hair
      nii_view.cor_xhair = [];			% front cross hair
      nii_view.sag_xhair = [];			% side cross hair

   end

   if ~isempty(color_map)
      nii_view.color_map = color_map;
   end

   if ~isempty(colorlevel)
      nii_view.colorlevel = colorlevel;
   end

   if ~isempty(highcolor)
      nii_view.highcolor = highcolor;
   end

   update_nii_view(nii_view);

   if ~isempty(setunit)
      update_unit(fig, setunit);
   end

   if ~isempty(setviewpoint)
      update_viewpoint(fig, setviewpoint);
   end

   if ~isempty(setcrosshaircolor)
      update_crosshaircolor(fig, setcrosshaircolor);
   end

   if ~isempty(usecrosshair)
      update_usecrosshair(fig, usecrosshair);
   end

   nii_menu = getappdata(fig, 'nii_menu');

   if ~isempty(nii_menu)
      if nii.hdr.dime.datatype == 128 | nii.hdr.dime.datatype == 511
         set(nii_menu.Minterp,'Userdata',1,'Label','Interp on','enable','off');
      elseif useinterp
         set(nii_menu.Minterp,'Userdata',0,'Label','Interp off');
      else
         set(nii_menu.Minterp,'Userdata',1,'Label','Interp on');
      end
   end

   windowbuttonmotion = get(fig, 'windowbuttonmotion');
   windowbuttonmotion = [windowbuttonmotion '; view_nii(''move_cursor'');'];
   set(fig, 'windowbuttonmotion', windowbuttonmotion);

   return;						% init


%----------------------------------------------------------------
function fig = update_img(img, fig, opt)

   nii_menu = getappdata(fig,'nii_menu');

   if ~isempty(nii_menu)
      set(nii_menu.Mzoom,'Userdata',1,'Label','Zoom on');   
      set(fig,'pointer','arrow');
      zoom off;
   end

   nii_view = getappdata(fig,'nii_view');
   change_interp = 0;

   if isfield(opt, 'useinterp') & opt.useinterp ~= nii_view.useinterp
      nii_view.useinterp = opt.useinterp;
      change_interp = 1;
   end

   setscanid = 1;

   if isfield(opt, 'setscanid')
      setscanid = round(opt.setscanid);

      if setscanid < 1
         setscanid = 1;
      end

      if setscanid > nii_view.numscan
         setscanid = nii_view.numscan;
      end
   end

   if isfield(opt, 'glblocminmax') & ~isempty(opt.glblocminmax)
      minvalue = opt.glblocminmax(1);
      maxvalue = opt.glblocminmax(2);
   else
      minvalue = img(:,:,:,setscanid);
      minvalue = double(minvalue(:));
      minvalue = min(minvalue(~isnan(minvalue)));
      maxvalue = img(:,:,:,setscanid);
      maxvalue = double(maxvalue(:));
      maxvalue = max(maxvalue(~isnan(maxvalue)));
   end

   if isfield(opt, 'setvalue')
      setvalue = opt.setvalue;

      if isfield(opt, 'glblocminmax') & ~isempty(opt.glblocminmax)
         minvalue = opt.glblocminmax(1);
         maxvalue = opt.glblocminmax(2);
      else
         minvalue = double(min(setvalue.val));
         maxvalue = double(max(setvalue.val));
      end

      bgimg = double(img);
      minbg = double(min(bgimg(:)));
      maxbg = double(max(bgimg(:)));

      bgimg = scale_in(bgimg, minbg, maxbg, 55) + 200;	% scale to 201~256

      cbarminmax = [minvalue maxvalue];

      if nii_view.useinterp

         %  scale signal data to 1~200
         %
         img = repmat(nan, size(img));
         img(setvalue.idx) = setvalue.val;

         %  200 level for source image
         %
         bgimg = single(scale_out(bgimg, cbarminmax(1), cbarminmax(2), 199));

      else

         bgimg(setvalue.idx) = NaN;
         minbg = double(min(bgimg(:)));
         maxbg = double(max(bgimg(:)));
         bgimg(setvalue.idx) = minbg;

         %  bgimg must be normalized to [201 256]
         %
         bgimg = 55 * (bgimg-min(bgimg(:))) / (max(bgimg(:))-min(bgimg(:))) + 201;
         bgimg(setvalue.idx) = 0;

         %  scale signal data to 1~200
         %
         img = zeros(size(img));
         img(setvalue.idx) = scale_in(setvalue.val, minvalue, maxvalue, 199);
         img = img + bgimg;
         bgimg = [];
         img = scale_out(img, cbarminmax(1), cbarminmax(2), 199);

         minvalue = double(min(img(:)));
         maxvalue = double(max(img(:)));

         if isfield(opt,'glblocminmax') & ~isempty(opt.glblocminmax)
            minvalue = opt.glblocminmax(1);
         end

      end

      nii_view.bgimg = bgimg;
      nii_view.setvalue = setvalue;

   else
      cbarminmax = [minvalue maxvalue];
   end

   update_cbarminmax(fig, cbarminmax);
   nii_view.cbarminmax = cbarminmax;
   nii_view.nii.img = img;
   nii_view.minvalue = minvalue;
   nii_view.maxvalue = maxvalue;
   nii_view.scanid = setscanid;
   change_colormap(fig);

   %  init color (gray) scaling to make sure the slice clim take the
   %  global clim [min(nii.img(:)) max(nii.img(:))]
   %
   if isempty(nii_view.bgimg)
      clim = [minvalue maxvalue];
   else
      clim = [minvalue double(max(nii_view.bgimg(:)))];
   end

   if clim(1) == clim(2)
      clim(2) = clim(1) + 0.000001;
   end

   if strcmpi(get(nii_view.handles.axial_image,'cdatamapping'), 'direct')
      useimagesc = 0;
   else
      useimagesc = 1;
   end

   if ~isempty(nii_view.bgimg)			% with interpolation

      Saxi = squeeze(nii_view.bgimg(:,:,nii_view.slices.axi));

      if isfield(nii_view.handles,'axial_bg') & ~isempty(nii_view.handles.axial_bg)
         if ~strcmp(class(Saxi),'uint8'), Saxi = double(Saxi); end;
         set(nii_view.handles.axial_bg,'CData',Saxi');
      else
         axes(nii_view.handles.axial_axes);

         if useimagesc
            nii_view.handles.axial_bg = surface(zeros(size(Saxi')),double(Saxi'),'edgecolor','none','facecolor','interp');
         else
            nii_view.handles.axial_bg = surface(zeros(size(Saxi')),double(Saxi'),'cdatamapping','direct','edgecolor','none','facecolor','interp');
         end

         order = get(gca,'child');
         order(find(order == nii_view.handles.axial_bg)) = [];
         order = [order; nii_view.handles.axial_bg];
         set(gca, 'child', order);
      end

   end

   if isfield(nii_view.handles,'axial_image'),
      if nii_view.nii.hdr.dime.datatype == 128 | nii_view.nii.hdr.dime.datatype == 511
         Saxi = squeeze(nii_view.nii.img(:,:,nii_view.slices.axi,:,setscanid));
         Saxi = permute(Saxi, [2 1 3]);
      else
         Saxi = squeeze(nii_view.nii.img(:,:,nii_view.slices.axi,setscanid));
         Saxi = Saxi';
      end

      if ~strcmp(class(Saxi),'uint8'), Saxi = double(Saxi); end;
      set(nii_view.handles.axial_image,'CData',Saxi);
   end

   set(nii_view.handles.axial_axes,'CLim',clim);

   if ~isempty(nii_view.bgimg)
      Scor = squeeze(nii_view.bgimg(:,nii_view.slices.cor,:));

      if isfield(nii_view.handles,'coronal_bg') & ~isempty(nii_view.handles.coronal_bg)
         if ~strcmp(class(Scor),'uint8'), Scor = double(Scor); end;
         set(nii_view.handles.coronal_bg,'CData',Scor');
      else
         axes(nii_view.handles.coronal_axes);

         if useimagesc
            nii_view.handles.coronal_bg = surface(zeros(size(Scor')),double(Scor'),'edgecolor','none','facecolor','interp');
         else
            nii_view.handles.coronal_bg = surface(zeros(size(Scor')),double(Scor'),'cdatamapping','direct','edgecolor','none','facecolor','interp');
         end

         order = get(gca,'child');
         order(find(order == nii_view.handles.coronal_bg)) = [];
         order = [order; nii_view.handles.coronal_bg];
         set(gca, 'child', order);
      end
   end

   if isfield(nii_view.handles,'coronal_image'),
      if nii_view.nii.hdr.dime.datatype == 128 | nii_view.nii.hdr.dime.datatype == 511
         Scor = squeeze(nii_view.nii.img(:,nii_view.slices.cor,:,:,setscanid));
         Scor = permute(Scor, [2 1 3]);
      else
         Scor = squeeze(nii_view.nii.img(:,nii_view.slices.cor,:,setscanid));
         Scor = Scor';
      end

      if ~strcmp(class(Scor),'uint8'), Scor = double(Scor); end;
      set(nii_view.handles.coronal_image,'CData',Scor);
   end

   set(nii_view.handles.coronal_axes,'CLim',clim);

   if ~isempty(nii_view.bgimg)
      Ssag = squeeze(nii_view.bgimg(nii_view.slices.sag,:,:));

      if isfield(nii_view.handles,'sagittal_bg') & ~isempty(nii_view.handles.sagittal_bg)
         if ~strcmp(class(Ssag),'uint8'), Ssag = double(Ssag); end;
         set(nii_view.handles.sagittal_bg,'CData',Ssag');
      else
         axes(nii_view.handles.sagittal_axes);

         if useimagesc
            nii_view.handles.sagittal_bg = surface(zeros(size(Ssag')),double(Ssag'),'edgecolor','none','facecolor','interp');
         else
            nii_view.handles.sagittal_bg = surface(zeros(size(Ssag')),double(Ssag'),'cdatamapping','direct','edgecolor','none','facecolor','interp');
         end

         order = get(gca,'child');
         order(find(order == nii_view.handles.sagittal_bg)) = [];
         order = [order; nii_view.handles.sagittal_bg];
         set(gca, 'child', order);
      end
   end

   if isfield(nii_view.handles,'sagittal_image'),
      if nii_view.nii.hdr.dime.datatype == 128 | nii_view.nii.hdr.dime.datatype == 511
         Ssag = squeeze(nii_view.nii.img(nii_view.slices.sag,:,:,:,setscanid));
         Ssag = permute(Ssag, [2 1 3]);
      else
         Ssag = squeeze(nii_view.nii.img(nii_view.slices.sag,:,:,setscanid));
         Ssag = Ssag';
      end

      if ~strcmp(class(Ssag),'uint8'), Ssag = double(Ssag); end;
      set(nii_view.handles.sagittal_image,'CData',Ssag);
   end

   set(nii_view.handles.sagittal_axes,'CLim',clim);

   update_nii_view(nii_view);

   if isfield(opt, 'setvalue')

      if ~isfield(nii_view,'highcolor') | ~isequal(size(nii_view.highcolor),[56 3])

         %  55 level for brain structure (paded 0 for highcolor level 1, i.e. normal level 201, to make 56 highcolor)
         %
         update_highcolor(fig, [zeros(1,3);gray(55)], []);

      end

      if nii_view.colorindex ~= 2
         update_colorindex(fig, 2);
      end

      old_color = get(nii_view.handles.xhair_color,'user');

      if isequal(old_color, [1 0 0])
         update_crosshaircolor(fig, [1 1 0]);
      end

%      if change_interp
 %        update_useinterp(fig, nii_view.useinterp);
  %    end

   end

   if change_interp
      update_useinterp(fig, nii_view.useinterp);
   end

   return;						% update_img


%----------------------------------------------------------------
function [top_pos, front_pos, side_pos] = ...
			axes_pos(fig,area,vol_size,usestretch)

   set(fig,'unit','pixel');

   fig_pos = get(fig,'position');

   gap_x = 15/fig_pos(3);		% width of vertical scrollbar
   gap_y = 15/fig_pos(4);		% width of horizontal scrollbar

   a = (area(3) - gap_x * 1.3) * fig_pos(3) / (vol_size(1) + vol_size(2));	% no crosshair lost in zoom
   b = (area(4) - gap_y * 3) * fig_pos(4) / (vol_size(2) + vol_size(3));
   c = min([a b]);			% make sure 'ax' is inside 'area'

   top_w = vol_size(1) * c / fig_pos(3);
   side_w = vol_size(2) * c / fig_pos(3);
   top_h = vol_size(2) * c / fig_pos(4);
   side_h = vol_size(3) * c / fig_pos(4);
   side_x = area(1) + top_w + gap_x * 1.3;	% no crosshair lost in zoom
   side_y = area(2) + top_h + gap_y * 3;

   if usestretch
      if a > b				% top touched ceiling, use b
         d = (area(3) - gap_x * 1.3) / (top_w + side_w);	% no crosshair lost in zoom
         top_w = top_w * d;
         side_w = side_w * d;
         side_x = area(1) + top_w + gap_x * 1.3;	% no crosshair lost in zoom
      else
         d = (area(4) - gap_y * 3) / (top_h + side_h);
         top_h = top_h * d;
         side_h = side_h * d;
         side_y = area(2) + top_h + gap_y * 3;
      end
   end

   top_pos = [area(1) area(2)+gap_y top_w top_h];
   front_pos = [area(1) side_y top_w side_h];
   side_pos = [side_x side_y side_w side_h];

   set(fig,'unit','normal');

   return;						% axes_pos


%----------------------------------------------------------------
function [top_ax, front_ax, side_ax] ...
		= create_ax(fig, area, vol_size, usestretch)

   cur_fig = gcf;			% save h_wait fig
   figure(fig);

   [top_pos, front_pos, side_pos] = ...
			axes_pos(fig,area,vol_size,usestretch);

   nii_view = getappdata(fig, 'nii_view');

   if isempty(nii_view)
      top_ax = axes('position', top_pos);
      front_ax = axes('position', front_pos);
      side_ax = axes('position', side_pos);
   else
      top_ax = nii_view.handles.axial_axes;
      front_ax = nii_view.handles.coronal_axes;
      side_ax = nii_view.handles.sagittal_axes;

      set(top_ax, 'position', top_pos);
      set(front_ax, 'position', front_pos);
      set(side_ax, 'position', side_pos);
   end

   figure(cur_fig);

   return;						% create_ax


%----------------------------------------------------------------
function [cbar_axes, cbarminmax_axes] = create_cbar_axes(fig, cbar_area, nii_view)

   if isempty(cbar_area)		% without_cbar
      cbar_axes = [];
      cbarminmax_axes = [];
      return;
   end

   cur_fig = gcf;			% save h_wait fig
   figure(fig);

   if ~exist('nii_view', 'var')
      nii_view = getappdata(fig, 'nii_view');
   end

   if isempty(nii_view) | ~isfield(nii_view.handles,'cbar_axes') | isempty(nii_view.handles.cbar_axes)
      cbarminmax_axes = axes('position', cbar_area);
      cbar_axes = axes('position', cbar_area);
   else
      cbarminmax_axes = nii_view.handles.cbarminmax_axes;
      cbar_axes = nii_view.handles.cbar_axes;
      set(cbarminmax_axes, 'position', cbar_area);
      set(cbar_axes, 'position', cbar_area);
   end

   figure(cur_fig);

   return;					% create_cbar_axes


%----------------------------------------------------------------
function h1 = plot_view(fig, x, y, img_ax, img_slice, clim, ...
	cbarminmax, handles, useimagesc, colorindex, color_map, ...
	colorlevel, highcolor, useinterp, numscan)

   h1 = [];

   if x > 1 & y > 1,

      axes(img_ax);

      nii_view = getappdata(fig, 'nii_view');

      if isempty(nii_view)

         %  set colormap first
         %
         nii.handles = handles;
         nii.handles.axial_axes = img_ax;
         nii.colorindex = colorindex;
         nii.color_map = color_map;
         nii.colorlevel = colorlevel;
         nii.highcolor = highcolor;
         nii.numscan = numscan;

         change_colormap(fig, nii, colorindex, cbarminmax);

         if useinterp
            if useimagesc
               h1 = surface(zeros(size(img_slice)),double(img_slice),'edgecolor','none','facecolor','interp');
            else
               h1 = surface(zeros(size(img_slice)),double(img_slice),'cdatamapping','direct','edgecolor','none','facecolor','interp');
            end

            set(gca,'clim',clim);
         else
            if useimagesc
               h1 = imagesc(img_slice,clim);
            else
               h1 = image(img_slice);
            end

            set(gca,'clim',clim);
         end

      else

         h1 = nii_view.handles.axial_image;

         if ~isequal(get(h1,'parent'), img_ax)
            h1 = nii_view.handles.coronal_image;
         end

         if ~isequal(get(h1,'parent'), img_ax)
            h1 = nii_view.handles.sagittal_image;
         end

         if ~strcmp(class(img_slice),'uint8'), img_slice = double(img_slice); end;
         set(h1, 'cdata', img_slice);
         set(h1, 'xdata', 1:size(img_slice,2));
         set(h1, 'ydata', 1:size(img_slice,1));

      end

      set(img_ax,'YDir','normal','XLimMode','manual','YLimMode','manual',...
         'ClimMode','manual','visible','off', ...
         'xtick',[],'ytick',[], 'clim', clim);

   end

   return;						% plot_view


%----------------------------------------------------------------
function h1 = plot_cbar(fig, cbar_axes, cbarminmax_axes, cbarminmax, ...
	level, handles, useimagesc, colorindex, color_map, ...
	colorlevel, highcolor, niiclass, numscan, nii_view)

   cbar_image = [1:level]';

   %  In a uint8 or uint16 indexed image, 0 points to the first row 
   %  in the colormap
   %
   if 0 % strcmpi(niiclass,'uint8') | strcmpi(niiclass,'uint16')
      % we use single for display anyway
      ylim = [0, level-1];
   else
      ylim = [1, level];
   end

   axes(cbarminmax_axes);

   plot([0 0], cbarminmax, 'w');
   axis tight;

   set(cbarminmax_axes,'YDir','normal', ...
      'XLimMode','manual','YLimMode','manual','YColor',[0 0 0], ...
      'XColor',[0 0 0],'xtick',[],'YAxisLocation','right');

   ylimb = get(cbarminmax_axes,'ylim');
   ytickb = get(cbarminmax_axes,'ytick');
   ytick=(ylim(2)-ylim(1))*(ytickb-ylimb(1))/(ylimb(2)-ylimb(1))+ylim(1);

   axes(cbar_axes);

   if ~exist('nii_view', 'var')
      nii_view = getappdata(fig, 'nii_view');
   end

   if isempty(nii_view) | ~isfield(nii_view.handles,'cbar_image') | isempty(nii_view.handles.cbar_image)

      %  set colormap first
      %
      nii.handles = handles;
      nii.colorindex = colorindex;
      nii.color_map = color_map;
      nii.colorlevel = colorlevel;
      nii.highcolor = highcolor;
      nii.numscan = numscan;

      change_colormap(fig, nii, colorindex, cbarminmax);
      h1 = image([0,1], [ylim(1),ylim(2)], cbar_image);

   else
      h1 = nii_view.handles.cbar_image;
      if ~strcmp(class(cbar_image),'uint8'), cbar_image = double(cbar_image); end;
      set(h1, 'cdata', cbar_image);
   end

   set(cbar_axes,'YDir','normal','XLimMode','manual', ...
	'YLimMode','manual','YColor',[0 0 0],'XColor',[0 0 0],'xtick',[], ...
	'YAxisLocation','right','ylim',ylim,'ytick',ytick,'yticklabel','');

   return;						% plot_cbar


%----------------------------------------------------------------
function set_coordinates(nii_view,useinterp)

    imgPlim.vox = nii_view.dims;
    imgNlim.vox = [1 1 1];

    if useinterp    
       xdata_ax = [imgNlim.vox(1) imgPlim.vox(1)];
       ydata_ax = [imgNlim.vox(2) imgPlim.vox(2)];
       zdata_ax = [imgNlim.vox(3) imgPlim.vox(3)];
    else
       xdata_ax = [imgNlim.vox(1)-0.5 imgPlim.vox(1)+0.5];
       ydata_ax = [imgNlim.vox(2)-0.5 imgPlim.vox(2)+0.5];
       zdata_ax = [imgNlim.vox(3)-0.5 imgPlim.vox(3)+0.5];
    end

    if isfield(nii_view.handles,'axial_image') & ~isempty(nii_view.handles.axial_image)
        set(nii_view.handles.axial_axes,'Xlim',xdata_ax);
        set(nii_view.handles.axial_axes,'Ylim',ydata_ax);
    end;
    if isfield(nii_view.handles,'coronal_image') & ~isempty(nii_view.handles.coronal_image)
        set(nii_view.handles.coronal_axes,'Xlim',xdata_ax);
        set(nii_view.handles.coronal_axes,'Ylim',zdata_ax);
    end;
    if isfield(nii_view.handles,'sagittal_image') & ~isempty(nii_view.handles.sagittal_image)
        set(nii_view.handles.sagittal_axes,'Xlim',ydata_ax);
        set(nii_view.handles.sagittal_axes,'Ylim',zdata_ax);
    end;

    return						% set_coordinates


%----------------------------------------------------------------
function set_image_value(nii_view),

    %  get coordinates of selected voxel and the image intensity there
    %
    sag = round(nii_view.slices.sag);
    cor = round(nii_view.slices.cor);
    axi = round(nii_view.slices.axi);

    if 0 % isfield(nii_view, 'disp')
       img = nii_view.disp;    
    else
       img = nii_view.nii.img;
    end

    if nii_view.nii.hdr.dime.datatype == 128
       imgvalue = [double(img(sag,cor,axi,1,nii_view.scanid)) double(img(sag,cor,axi,2,nii_view.scanid)) double(img(sag,cor,axi,3,nii_view.scanid))];
       set(nii_view.handles.imval,'Value',imgvalue);
       set(nii_view.handles.imval,'String',sprintf('%7.4g %7.4g %7.4g',imgvalue));
    elseif nii_view.nii.hdr.dime.datatype == 511
       R = double(img(sag,cor,axi,1,nii_view.scanid)) * (nii_view.nii.hdr.dime.glmax - ...
		nii_view.nii.hdr.dime.glmin) + nii_view.nii.hdr.dime.glmin;
       G = double(img(sag,cor,axi,2,nii_view.scanid)) * (nii_view.nii.hdr.dime.glmax - ...
		nii_view.nii.hdr.dime.glmin) + nii_view.nii.hdr.dime.glmin;
       B = double(img(sag,cor,axi,3,nii_view.scanid)) * (nii_view.nii.hdr.dime.glmax - ...
		nii_view.nii.hdr.dime.glmin) + nii_view.nii.hdr.dime.glmin;
       imgvalue = [double(img(sag,cor,axi,1,nii_view.scanid)) double(img(sag,cor,axi,2,nii_view.scanid)) double(img(sag,cor,axi,3,nii_view.scanid))];
       set(nii_view.handles.imval,'Value',imgvalue);
       imgvalue = [R G B];
       set(nii_view.handles.imval,'String',sprintf('%7.4g %7.4g %7.4g',imgvalue));
    else
       imgvalue = double(img(sag,cor,axi,nii_view.scanid));
       set(nii_view.handles.imval,'Value',imgvalue);

       if isnan(imgvalue) | imgvalue > nii_view.cbarminmax(2)
          imgvalue = 0;
       end

       set(nii_view.handles.imval,'String',sprintf('%.6g',imgvalue));
    end

    % Now update the coordinates of the selected voxel

    nii_view = update_imgXYZ(nii_view);

    if get(nii_view.handles.coord,'value') == 1,
       sag = nii_view.imgXYZ.vox(1);
       cor = nii_view.imgXYZ.vox(2);
       axi = nii_view.imgXYZ.vox(3);
       org = nii_view.origin;
    elseif get(nii_view.handles.coord,'value') == 2,
       sag = nii_view.imgXYZ.mm(1);
       cor = nii_view.imgXYZ.mm(2);
       axi = nii_view.imgXYZ.mm(3);
       org = [0 0 0];
    elseif get(nii_view.handles.coord,'value') == 3,
       sag = nii_view.imgXYZ.tal(1);
       cor = nii_view.imgXYZ.tal(2);
       axi = nii_view.imgXYZ.tal(3);
       org = [0 0 0];
    end

    set(nii_view.handles.impos,'Value',[sag,cor,axi]);

    if get(nii_view.handles.coord,'value') == 1,
        string = sprintf('%7.0f %7.0f %7.0f',sag,cor,axi);
        org_str = sprintf('%7.0f %7.0f %7.0f', org(1), org(2), org(3));
    else
        string = sprintf('%7.1f %7.1f %7.1f',sag,cor,axi);
        org_str = sprintf('%7.1f %7.1f %7.1f', org(1), org(2), org(3));
    end;
    
    set(nii_view.handles.impos,'String',string);
    set(nii_view.handles.origin, 'string', org_str);

    return						% set_image_value


%----------------------------------------------------------------
function nii_view = get_slice_position(nii_view,view),

    %  obtain slices that is in correct unit, then update slices
    %
    slices = nii_view.slices;
	
    switch view,
    case 'sag',
        currentpoint = get(nii_view.handles.sagittal_axes,'CurrentPoint');
        slices.cor = currentpoint(1,1);
        slices.axi = currentpoint(1,2);
    case 'cor',
        currentpoint = get(nii_view.handles.coronal_axes,'CurrentPoint');
        slices.sag = currentpoint(1,1);
        slices.axi = currentpoint(1,2);
    case 'axi',
        currentpoint = get(nii_view.handles.axial_axes,'CurrentPoint');
        slices.sag = currentpoint(1,1);
        slices.cor = currentpoint(1,2);
    end

    %  update nii_view.slices with the updated slices
    %    
    nii_view.slices.axi = round(slices.axi);
    nii_view.slices.cor = round(slices.cor);
    nii_view.slices.sag = round(slices.sag);

    return						% get_slice_position


%----------------------------------------------------------------
function nii_view = get_slider_position(nii_view),

    [nii_view.slices.sag,nii_view.slices.cor,nii_view.slices.axi] = deal(0);
    
    if isfield(nii_view.handles,'sagittal_slider'),
        if ishandle(nii_view.handles.sagittal_slider),
            nii_view.slices.sag = ...
		round(get(nii_view.handles.sagittal_slider,'Value'));
        end
    end
    
    if isfield(nii_view.handles,'coronal_slider'),
        if ishandle(nii_view.handles.coronal_slider),
            nii_view.slices.cor = ...
		round(nii_view.dims(2) - ...
		get(nii_view.handles.coronal_slider,'Value') + 1);
        end
    end
    
    if isfield(nii_view.handles,'axial_slider'),
        if ishandle(nii_view.handles.axial_slider),
            nii_view.slices.axi = ...
		round(get(nii_view.handles.axial_slider,'Value'));
        end
    end

    nii_view = check_slices(nii_view);

    return						% get_slider_position


%----------------------------------------------------------------
function nii_view = update_imgXYZ(nii_view),

   nii_view.imgXYZ.vox = ...
	[nii_view.slices.sag,nii_view.slices.cor,nii_view.slices.axi];
   nii_view.imgXYZ.mm = ...
	(nii_view.imgXYZ.vox - nii_view.origin) .* nii_view.voxel_size;
%   nii_view.imgXYZ.tal = mni2tal(nii_view.imgXYZ.mni);

   return						% update_imgXYZ


%----------------------------------------------------------------
function nii_view = convert2voxel(nii_view,slices),

    if get(nii_view.handles.coord,'value') == 1,

        %  [slices.axi, slices.cor, slices.sag] are in vox
        %
        nii_view.slices.axi = round(slices.axi);
        nii_view.slices.cor = round(slices.cor);
        nii_view.slices.sag = round(slices.sag);

    elseif get(nii_view.handles.coord,'value') == 2,

        %  [slices.axi, slices.cor, slices.sag] are in mm
        %
        xpix = nii_view.voxel_size(1);
        ypix = nii_view.voxel_size(2);
        zpix = nii_view.voxel_size(3);

        nii_view.slices.axi = round(slices.axi / zpix + nii_view.origin(3));
        nii_view.slices.cor = round(slices.cor / ypix + nii_view.origin(2));
        nii_view.slices.sag = round(slices.sag / xpix + nii_view.origin(1));
    elseif get(nii_view.handles.coord,'value') == 3,

        %  [slices.axi, slices.cor, slices.sag] are in talairach
        %
        xpix = nii_view.voxel_size(1);
        ypix = nii_view.voxel_size(2);
        zpix = nii_view.voxel_size(3);

        xyz_tal = [slices.sag, slices.cor, slices.axi];
        xyz_mni = tal2mni(xyz_tal);

        nii_view.slices.axi = round(xyz_mni(3) / zpix + nii_view.origin(3));
        nii_view.slices.cor = round(xyz_mni(2) / ypix + nii_view.origin(2));
        nii_view.slices.sag = round(xyz_mni(1) / xpix + nii_view.origin(1));

    end

    return						% convert2voxel


%----------------------------------------------------------------
function nii_view = check_slices(nii_view),

    img = nii_view.nii.img;
    
    [ SagSize, CorSize, AxiSize, TimeSize ] = size(img);
    if nii_view.slices.sag > SagSize, nii_view.slices.sag = SagSize; end;
    if nii_view.slices.sag < 1, nii_view.slices.sag = 1; end;
    if nii_view.slices.cor > CorSize, nii_view.slices.cor = CorSize; end;
    if nii_view.slices.cor < 1, nii_view.slices.cor = 1; end;
    if nii_view.slices.axi > AxiSize, nii_view.slices.axi = AxiSize; end;
    if nii_view.slices.axi < 1, nii_view.slices.axi = 1; end;
    if nii_view.scanid > TimeSize, nii_view.scanid = TimeSize; end;
    if nii_view.scanid < 1, nii_view.scanid = 1; end;
    
    return						% check_slices


%----------------------------------------------------------------
%
%  keep this function small, since it will be called for every click
%
function nii_view = update_nii_view(nii_view)

   %  add imgXYZ into nii_view struct
   %
   nii_view = check_slices(nii_view);
   nii_view = update_imgXYZ(nii_view);

   %  update xhair
   %
   p_axi = nii_view.imgXYZ.vox([1 2]);
   p_cor = nii_view.imgXYZ.vox([1 3]);
   p_sag = nii_view.imgXYZ.vox([2 3]);

   nii_view.axi_xhair = ...
	rri_xhair(p_axi, nii_view.axi_xhair, nii_view.handles.axial_axes);

   nii_view.cor_xhair = ...
	rri_xhair(p_cor, nii_view.cor_xhair, nii_view.handles.coronal_axes);

   nii_view.sag_xhair = ...
	rri_xhair(p_sag, nii_view.sag_xhair, nii_view.handles.sagittal_axes);

   setappdata(nii_view.fig, 'nii_view', nii_view);
   set_image_value(nii_view);

   return;						% update_nii_view


%----------------------------------------------------------------
function hist_plot(fig)

   nii_view = getappdata(fig,'nii_view');

   if isfield(nii_view, 'disp')
      img = nii_view.disp;    
   else
      img = nii_view.nii.img;
   end

   img = double(img(:));

   if length(unique(round(img))) == length(unique(img))
      is_integer = 1;
      range = max(img) - min(img) + 1;
      figure; hist(img, range);
      set(gca, 'xlim', [-range/5, max(img)]);
   else
      is_integer = 0;
      figure; hist(img);
   end

   xlabel('Voxel Intensity');
   ylabel('Voxel Numbers for Each Intensity');
   set(gcf, 'NumberTitle','off','Name','Histogram Plot');

   return;						% hist_plot


%----------------------------------------------------------------
function hist_eq(fig)

   nii_view = getappdata(fig,'nii_view');

   old_pointer = get(fig,'Pointer');
   set(fig,'Pointer','watch');

   if get(nii_view.handles.hist_eq,'value')
      max_img = double(max(nii_view.nii.img(:)));
      tmp = double(nii_view.nii.img) / max_img;		% normalize for histeq
      tmp = histeq(tmp(:));
      nii_view.disp = reshape(tmp, size(nii_view.nii.img));
      min_disp = min(nii_view.disp(:));
      nii_view.disp = (nii_view.disp - min_disp);		% range having eq hist
      nii_view.disp = nii_view.disp * max_img / max(nii_view.disp(:));
      nii_view.disp = single(nii_view.disp);
   else
      if isfield(nii_view, 'disp')
         nii_view.disp = nii_view.nii.img;
      else
         set(fig,'Pointer',old_pointer);
         return;
      end
   end

   %  update axial view
   %
   img_slice = squeeze(double(nii_view.disp(:,:,nii_view.slices.axi)));
   h1 = nii_view.handles.axial_image;
   if ~strcmp(class(img_slice),'uint8'), img_slice = double(img_slice); end;
   set(h1, 'cdata', img_slice');

   %  update coronal view
   %
   img_slice = squeeze(double(nii_view.disp(:,nii_view.slices.cor,:)));
   h1 = nii_view.handles.coronal_image;
   if ~strcmp(class(img_slice),'uint8'), img_slice = double(img_slice); end;
   set(h1, 'cdata', img_slice');

   %  update sagittal view
   %
   img_slice = squeeze(double(nii_view.disp(nii_view.slices.sag,:,:)));

   h1 = nii_view.handles.sagittal_image;
   if ~strcmp(class(img_slice),'uint8'), img_slice = double(img_slice); end;
   set(h1, 'cdata', img_slice');

   %  remove disp field if un-check 'histeq' button
   %
   if ~get(nii_view.handles.hist_eq,'value') & isfield(nii_view, 'disp')
      nii_view = rmfield(nii_view, 'disp');
   end

   update_nii_view(nii_view);

   set(fig,'Pointer',old_pointer);

   return;						% hist_eq


%----------------------------------------------------------------
function [top1_label, top2_label, side1_label, side2_label] = ...
		dir_label(fig, top_ax, front_ax, side_ax)

   nii_view = getappdata(fig,'nii_view');

   top_pos = get(top_ax,'position');
   front_pos = get(front_ax,'position');
   side_pos = get(side_ax,'position');

   top_gap_x = (side_pos(1)-top_pos(1)-top_pos(3)) / (2*top_pos(3));
   top_gap_y = (front_pos(2)-top_pos(2)-top_pos(4)) / (2*top_pos(4));
   side_gap_x = (side_pos(1)-top_pos(1)-top_pos(3)) / (2*side_pos(3));
   side_gap_y = (front_pos(2)-top_pos(2)-top_pos(4)) / (2*side_pos(4));

   top1_label_pos = [0, 1];			% rot0
   top2_label_pos = [1, 0];			% rot90
   side1_label_pos = [1, - side_gap_y];		% rot0
   side2_label_pos = [0, 0];			% rot90

   if isempty(nii_view)
      axes(top_ax);
      top1_label = text(top1_label_pos(1),top1_label_pos(2), ...
	'== X =>', ...
	'vertical', 'bottom', ...
	'unit', 'normal', 'fontsize', 8);

      axes(top_ax);
      top2_label = text(top2_label_pos(1),top2_label_pos(2), ...
	'== Y =>', ...
	'rotation', 90, 'vertical', 'top', ...
	'unit', 'normal', 'fontsize', 8);

      axes(side_ax);
      side1_label = text(side1_label_pos(1),side1_label_pos(2), ...
	'<= Y ==', ...
	'horizontal', 'right', 'vertical', 'top', ...
	'unit', 'normal', 'fontsize', 8);

      axes(side_ax);
      side2_label = text(side2_label_pos(1),side2_label_pos(2), ...
	'== Z =>', ...
	'rotation', 90, 'vertical', 'bottom', ...
	'unit', 'normal', 'fontsize', 8);
   else
      top1_label = nii_view.handles.top1_label;
      top2_label = nii_view.handles.top2_label;
      side1_label = nii_view.handles.side1_label;
      side2_label = nii_view.handles.side2_label;

      set(top1_label, 'position', [top1_label_pos 0]);
      set(top2_label, 'position', [top2_label_pos 0]);
      set(side1_label, 'position', [side1_label_pos 0]);
      set(side2_label, 'position', [side2_label_pos 0]);
   end

   return;						% dir_label


%----------------------------------------------------------------
function update_enable(h, opt);

   nii_view = getappdata(h,'nii_view');
   handles = nii_view.handles;

   if isfield(opt,'enablecursormove')
      if opt.enablecursormove
         v = 'on';
      else
         v = 'off';
      end

      set(handles.Timposcur, 'visible', v);
      set(handles.imposcur, 'visible', v);
      set(handles.Timvalcur, 'visible', v);
      set(handles.imvalcur, 'visible', v);
   end

   if isfield(opt,'enableviewpoint')
      if opt.enableviewpoint
         v = 'on';
      else
         v = 'off';
      end

      set(handles.Timpos, 'visible', v);
      set(handles.impos, 'visible', v);
      set(handles.Timval, 'visible', v);
      set(handles.imval, 'visible', v);
   end

   if isfield(opt,'enableorigin')
      if opt.enableorigin
         v = 'on';
      else
         v = 'off';
      end

      set(handles.Torigin, 'visible', v);
      set(handles.origin, 'visible', v);
   end

   if isfield(opt,'enableunit')
      if opt.enableunit
         v = 'on';
      else
         v = 'off';
      end

      set(handles.Tcoord, 'visible', v);
      set(handles.coord_frame, 'visible', v);
      set(handles.coord, 'visible', v);
   end

   if isfield(opt,'enablecrosshair')
      if opt.enablecrosshair
         v = 'on';
      else
         v = 'off';
      end

      set(handles.Txhair, 'visible', v);
      set(handles.xhair_color, 'visible', v);
      set(handles.xhair, 'visible', v);
   end

   if isfield(opt,'enablehistogram')
      if opt.enablehistogram
         v = 'on';
         vv = 'off';
      else
         v = 'off';
         vv = 'on';
      end

      set(handles.Tcoord, 'visible', vv);
      set(handles.coord_frame, 'visible', vv);
      set(handles.coord, 'visible', vv);

      set(handles.Thist, 'visible', v);
      set(handles.hist_frame, 'visible', v);
      set(handles.hist_eq, 'visible', v);
      set(handles.hist_plot, 'visible', v);
   end

   if isfield(opt,'enablecolormap')
      if opt.enablecolormap
         v = 'on';
      else
         v = 'off';
      end

      set(handles.Tcolor, 'visible', v);
      set(handles.color_frame, 'visible', v);
      set(handles.neg_color, 'visible', v);
      set(handles.colorindex, 'visible', v);
   end

   if isfield(opt,'enablecontrast')
      if opt.enablecontrast
         v = 'on';
      else
         v = 'off';
      end

      set(handles.Tcontrast, 'visible', v);
      set(handles.contrast_frame, 'visible', v);
      set(handles.contrast_def, 'visible', v);
      set(handles.contrast, 'visible', v);
   end

   if isfield(opt,'enablebrightness')
      if opt.enablebrightness
         v = 'on';
      else
         v = 'off';
      end

      set(handles.Tbrightness, 'visible', v);
      set(handles.brightness_frame, 'visible', v);
      set(handles.brightness_def, 'visible', v);
      set(handles.brightness, 'visible', v);
   end

   if isfield(opt,'enabledirlabel')
      if opt.enabledirlabel
         v = 'on';
      else
         v = 'off';
      end

      set(handles.top1_label, 'visible', v);
      set(handles.top2_label, 'visible', v);
      set(handles.side1_label, 'visible', v);
      set(handles.side2_label, 'visible', v);
   end

   if isfield(opt,'enableslider')
      if opt.enableslider
         v = 'on';
      else
         v = 'off';
      end

      if isfield(handles,'sagittal_slider') & ishandle(handles.sagittal_slider)
         set(handles.sagittal_slider, 'visible', v);
      end

      if isfield(handles,'coronal_slider') & ishandle(handles.coronal_slider)
         set(handles.coronal_slider, 'visible', v);
      end

      if isfield(handles,'axial_slider') & ishandle(handles.axial_slider)
         set(handles.axial_slider, 'visible', v);
      end
   end

   return;					% update_enable


%----------------------------------------------------------------
function update_usepanel(fig, usepanel)

   if isempty(usepanel)
      return;
   end

   if usepanel
      opt.enablecursormove = 1;
      opt.enableviewpoint = 1;
      opt.enableorigin = 1;
      opt.enableunit = 1;
      opt.enablecrosshair = 1;
%      opt.enablehistogram = 1;
      opt.enablecolormap = 1;
      opt.enablecontrast = 1;
      opt.enablebrightness = 1;
   else
      opt.enablecursormove = 0;
      opt.enableviewpoint = 0;
      opt.enableorigin = 0;
      opt.enableunit = 0;
      opt.enablecrosshair = 0;
%      opt.enablehistogram = 0;
      opt.enablecolormap = 0;
      opt.enablecontrast = 0;
      opt.enablebrightness = 0;
   end

   update_enable(fig, opt);

   nii_view = getappdata(fig,'nii_view');
   nii_view.usepanel = usepanel;
   setappdata(fig,'nii_view',nii_view);

   return;					% update_usepanel


%----------------------------------------------------------------
function update_usecrosshair(fig, usecrosshair)

   if isempty(usecrosshair)
      return;
   end

   if usecrosshair
      v=1;
   else
      v=2;
   end

   nii_view = getappdata(fig,'nii_view');
   set(nii_view.handles.xhair,'value',v);

   opt.command = 'crosshair';
   view_nii(fig, opt);

   return;					% update_usecrosshair


%----------------------------------------------------------------
function update_usestretch(fig, usestretch)

   nii_view = getappdata(fig,'nii_view');

   handles = nii_view.handles;
   fig = nii_view.fig;
   area = nii_view.area;
   vol_size = nii_view.voxel_size .* nii_view.dims;

   %  Three Axes & label
   %
   [top_ax, front_ax, side_ax] = ...
	create_ax(fig, area, vol_size, usestretch);

   dir_label(fig, top_ax, front_ax, side_ax);

   top_pos = get(top_ax,'position');
   front_pos = get(front_ax,'position');
   side_pos = get(side_ax,'position');

   %  Sagittal Slider
   %
   x = side_pos(1);
   y = top_pos(2) + top_pos(4);
   w = side_pos(3);
   h = (front_pos(2) - y) / 2;
   y = y + h;
   pos = [x y w h];

   if isfield(handles,'sagittal_slider') & ishandle(handles.sagittal_slider)
      set(handles.sagittal_slider,'position',pos);
   end

   %  Coronal Slider
   %
   x = top_pos(1);
   y = top_pos(2) + top_pos(4);
   w = top_pos(3);
   h = (front_pos(2) - y) / 2;
   y = y + h;
   pos = [x y w h];

   if isfield(handles,'coronal_slider') & ishandle(handles.coronal_slider)
      set(handles.coronal_slider,'position',pos);
   end

   %  Axial Slider
   %
   x = top_pos(1);
   y = area(2);
   w = top_pos(3);
   h = top_pos(2) - y;
   pos = [x y w h];

   if isfield(handles,'axial_slider') & ishandle(handles.axial_slider)
      set(handles.axial_slider,'position',pos);
   end

   %  plot info view
   %
%   info_pos = [side_pos([1,3]); top_pos([2,4])];
%   info_pos = info_pos(:);
   gap = side_pos(1)-(top_pos(1)+top_pos(3));
   info_pos(1) = side_pos(1) + gap;
   info_pos(2) = area(2);
   info_pos(3) = side_pos(3) - gap;
   info_pos(4) = top_pos(2) + top_pos(4) - area(2) - gap;

   num_inputline = 10;
   inputline_space =info_pos(4) / num_inputline;


   %  Image Intensity Value at Cursor
   %
   x = info_pos(1);
   y = info_pos(2);
   w = info_pos(3)*0.5;
   h = inputline_space*0.6;

   pos = [x y w h];
   set(handles.Timvalcur,'position',pos);

   x = x + w;
   w = info_pos(3)*0.5;

   pos = [x y w h];
   set(handles.imvalcur,'position',pos);

   %  Position at Cursor
   %
   x = info_pos(1);
   y = y + inputline_space;
   w = info_pos(3)*0.5;

   pos = [x y w h];
   set(handles.Timposcur,'position',pos);

   x = x + w;
   w = info_pos(3)*0.5;

   pos = [x y w h];
   set(handles.imposcur,'position',pos);

   %  Image Intensity Value at Mouse Click
   %
   x = info_pos(1);
   y = y + inputline_space;
   w = info_pos(3)*0.5;

   pos = [x y w h];
   set(handles.Timval,'position',pos);

   x = x + w;
   w = info_pos(3)*0.5;

   pos = [x y w h];
   set(handles.imval,'position',pos);

   %  Viewpoint Position at Mouse Click
   %
   x = info_pos(1);
   y = y + inputline_space;
   w = info_pos(3)*0.5;

   pos = [x y w h];
   set(handles.Timpos,'position',pos);

   x = x + w + 0.005;
   y = y - 0.008;
   w = info_pos(3)*0.5;
   h = inputline_space*0.9;

   pos = [x y w h];
   set(handles.impos,'position',pos);

   %  Origin Position
   %
   x = info_pos(1);
   y = y + inputline_space*1.2;
   w = info_pos(3)*0.5;
   h = inputline_space*0.6;

   pos = [x y w h];
   set(handles.Torigin,'position',pos);

   x = x + w;
   w = info_pos(3)*0.5;

   pos = [x y w h];
   set(handles.origin,'position',pos);

if 0
   %  Axes Unit
   %
   x = info_pos(1);
   y = y + inputline_space;
   w = info_pos(3)*0.5;

   pos = [x y w h];
   set(handles.Tcoord,'position',pos);

   x = x + w + 0.005;
   w = info_pos(3)*0.5 - 0.005;

   pos = [x y w h];
   set(handles.coord,'position',pos);
end

   %  Crosshair
   %
   x = info_pos(1);
   y = y + inputline_space;
   w = info_pos(3)*0.4;

   pos = [x y w h];
   set(handles.Txhair,'position',pos);

   x = info_pos(1) + info_pos(3)*0.5;
   w = info_pos(3)*0.2;
   h = inputline_space*0.7;

   pos = [x y w h];
   set(handles.xhair_color,'position',pos);

   x = info_pos(1) + info_pos(3)*0.7;
   w = info_pos(3)*0.3;

   pos = [x y w h];
   set(handles.xhair,'position',pos);

   %  Histogram & Color
   %
   x = info_pos(1);
   w = info_pos(3)*0.45;
   h = inputline_space * 1.5;
   pos = [x,  y+inputline_space*0.9,  w,  h];
   set(handles.hist_frame,'position',pos);
   set(handles.coord_frame,'position',pos);

   x = info_pos(1) + info_pos(3)*0.475;
   w = info_pos(3)*0.525;
   h = inputline_space * 1.5;

   pos = [x,  y+inputline_space*0.9,  w,  h];
   set(handles.color_frame,'position',pos);

   x = info_pos(1) + info_pos(3)*0.025;
   y = y + inputline_space*1.2;
   w = info_pos(3)*0.2;
   h = inputline_space*0.7;

   pos = [x y w h];
   set(handles.hist_eq,'position',pos);

   x = x + w;
   w = info_pos(3)*0.2;

   pos = [x y w h];
   set(handles.hist_plot,'position',pos);

   x = info_pos(1) + info_pos(3)*0.025;
   w = info_pos(3)*0.4;

   pos = [x y w h];
   set(handles.coord,'position',pos);

   x = info_pos(1) + info_pos(3)*0.5;
   w = info_pos(3)*0.2;
   pos = [x y w h];
   set(handles.neg_color,'position',pos);

   x = info_pos(1) + info_pos(3)*0.7;
   w = info_pos(3)*0.275;

   pos = [x y w h];
   set(handles.colorindex,'position',pos);

   x = info_pos(1) + info_pos(3)*0.1;
   y = y + inputline_space;
   w = info_pos(3)*0.28;
   h = inputline_space*0.6;

   pos = [x y w h];
   set(handles.Thist,'position',pos);
   set(handles.Tcoord,'position',pos);

   x = info_pos(1) + info_pos(3)*0.60;
   w = info_pos(3)*0.28;

   pos = [x y w h];
   set(handles.Tcolor,'position',pos);

   %  Contrast Frame
   %
   x = info_pos(1);
   w = info_pos(3)*0.45;
   h = inputline_space * 2;

   pos = [x,  y+inputline_space*0.8,  w,  h];
   set(handles.contrast_frame,'position',pos);

   %  Brightness Frame
   %
   x = info_pos(1) + info_pos(3)*0.475;
   w = info_pos(3)*0.525;

   pos = [x,  y+inputline_space*0.8,  w,  h];
   set(handles.brightness_frame,'position',pos);

   %  Contrast
   %
   x = info_pos(1) + info_pos(3)*0.025;
   y = y + inputline_space;
   w = info_pos(3)*0.4;
   h = inputline_space*0.6;

   pos = [x y w h];
   set(handles.contrast,'position',pos);

   %  Brightness
   %
   x = info_pos(1) + info_pos(3)*0.5;
   w = info_pos(3)*0.475;

   pos = [x y w h];
   set(handles.brightness,'position',pos);

   %  Contrast text/def
   %
   x = info_pos(1) + info_pos(3)*0.025;
   y = y + inputline_space;
   w = info_pos(3)*0.22;

   pos = [x y w h];
   set(handles.Tcontrast,'position',pos);

   x = x + w;
   w = info_pos(3)*0.18;

   pos = [x y w h];
   set(handles.contrast_def,'position',pos);

   %  Brightness text/def
   %
   x = info_pos(1) + info_pos(3)*0.5;
   w = info_pos(3)*0.295;

   pos = [x y w h];
   set(handles.Tbrightness,'position',pos);

   x = x + w;
   w = info_pos(3)*0.18;

   pos = [x y w h];
   set(handles.brightness_def,'position',pos);

   return;					% update_usestretch


%----------------------------------------------------------------
function update_useinterp(fig, useinterp)

   if isempty(useinterp)
      return;
   end

   nii_menu = getappdata(fig, 'nii_menu');

   if ~isempty(nii_menu)
      if get(nii_menu.Minterp,'user')
         set(nii_menu.Minterp,'Userdata',0,'Label','Interp off');
      else
         set(nii_menu.Minterp,'Userdata',1,'Label','Interp on');
      end
   end

   nii_view = getappdata(fig, 'nii_view');
   nii_view.useinterp = useinterp;

   if ~isempty(nii_view.handles.axial_image)
      if strcmpi(get(nii_view.handles.axial_image,'cdatamapping'), 'direct')
         useimagesc = 0;
      else
         useimagesc = 1;
      end
   elseif ~isempty(nii_view.handles.coronal_image)
      if strcmpi(get(nii_view.handles.coronal_image,'cdatamapping'), 'direct')
         useimagesc = 0;
      else
         useimagesc = 1;
      end
   else
      if strcmpi(get(nii_view.handles.sagittal_image,'cdatamapping'), 'direct')
         useimagesc = 0;
      else
         useimagesc = 1;
      end
   end

   if ~isempty(nii_view.handles.axial_image)
      img_slice = get(nii_view.handles.axial_image, 'cdata');
      delete(nii_view.handles.axial_image);
      axes(nii_view.handles.axial_axes);
      clim = get(gca,'clim');

      if useinterp
         if useimagesc
            nii_view.handles.axial_image = surface(zeros(size(img_slice)),double(img_slice),'edgecolor','none','facecolor','interp');
         else
            nii_view.handles.axial_image = surface(zeros(size(img_slice)),double(img_slice),'cdatamapping','direct','edgecolor','none','facecolor','interp');
         end
      else
         if useimagesc
            nii_view.handles.axial_image = imagesc('cdata',img_slice);
         else
            nii_view.handles.axial_image = image('cdata',img_slice);
         end
      end

      set(gca,'clim',clim);

      order = get(gca,'child');
      order(find(order == nii_view.handles.axial_image)) = [];
      order = [order; nii_view.handles.axial_image];

      if isfield(nii_view.handles,'axial_bg') & ~isempty(nii_view.handles.axial_bg)
         order(find(order == nii_view.handles.axial_bg)) = [];
         order = [order; nii_view.handles.axial_bg];
      end

      set(gca, 'child', order);

      if ~useinterp
         if isfield(nii_view.handles,'axial_bg') & ~isempty(nii_view.handles.axial_bg)
            delete(nii_view.handles.axial_bg);
            nii_view.handles.axial_bg = [];
         end
      end

      set(nii_view.handles.axial_image,'buttondown','view_nii(''axial_image'');');
   end

   if ~isempty(nii_view.handles.coronal_image)
      img_slice = get(nii_view.handles.coronal_image, 'cdata');
      delete(nii_view.handles.coronal_image);
      axes(nii_view.handles.coronal_axes);
      clim = get(gca,'clim');

      if useinterp
         if useimagesc
            nii_view.handles.coronal_image = surface(zeros(size(img_slice)),double(img_slice),'edgecolor','none','facecolor','interp');
         else
            nii_view.handles.coronal_image = surface(zeros(size(img_slice)),double(img_slice),'cdatamapping','direct','edgecolor','none','facecolor','interp');
         end
      else
         if useimagesc
            nii_view.handles.coronal_image = imagesc('cdata',img_slice);
         else
            nii_view.handles.coronal_image = image('cdata',img_slice);
         end
      end

      set(gca,'clim',clim);

      order = get(gca,'child');
      order(find(order == nii_view.handles.coronal_image)) = [];
      order = [order; nii_view.handles.coronal_image];

      if isfield(nii_view.handles,'coronal_bg') & ~isempty(nii_view.handles.coronal_bg)
         order(find(order == nii_view.handles.coronal_bg)) = [];
         order = [order; nii_view.handles.coronal_bg];
      end

      set(gca, 'child', order);

      if ~useinterp
         if isfield(nii_view.handles,'coronal_bg') & ~isempty(nii_view.handles.coronal_bg)
            delete(nii_view.handles.coronal_bg);
            nii_view.handles.coronal_bg = [];
         end
      end

      set(nii_view.handles.coronal_image,'buttondown','view_nii(''coronal_image'');');
   end

   if ~isempty(nii_view.handles.sagittal_image)
      img_slice = get(nii_view.handles.sagittal_image, 'cdata');
      delete(nii_view.handles.sagittal_image);
      axes(nii_view.handles.sagittal_axes);
      clim = get(gca,'clim');

      if useinterp
         if useimagesc
            nii_view.handles.sagittal_image = surface(zeros(size(img_slice)),double(img_slice),'edgecolor','none','facecolor','interp');
         else
            nii_view.handles.sagittal_image = surface(zeros(size(img_slice)),double(img_slice),'cdatamapping','direct','edgecolor','none','facecolor','interp');
         end
      else
         if useimagesc
            nii_view.handles.sagittal_image = imagesc('cdata',img_slice);
         else
            nii_view.handles.sagittal_image = image('cdata',img_slice);
         end
      end

      set(gca,'clim',clim);

      order = get(gca,'child');
      order(find(order == nii_view.handles.sagittal_image)) = [];
      order = [order; nii_view.handles.sagittal_image];

      if isfield(nii_view.handles,'sagittal_bg') & ~isempty(nii_view.handles.sagittal_bg)
         order(find(order == nii_view.handles.sagittal_bg)) = [];
         order = [order; nii_view.handles.sagittal_bg];
      end

      set(gca, 'child', order);

      if ~useinterp
         if isfield(nii_view.handles,'sagittal_bg') & ~isempty(nii_view.handles.sagittal_bg)
            delete(nii_view.handles.sagittal_bg);
            nii_view.handles.sagittal_bg = [];
         end
      end

      set(nii_view.handles.sagittal_image,'buttondown','view_nii(''sagittal_image'');');
   end

   if ~useinterp
      nii_view.bgimg = [];
   end

   set_coordinates(nii_view,useinterp);
   setappdata(fig, 'nii_view', nii_view);

   return;					% update_useinterp


%----------------------------------------------------------------
function update_useimagesc(fig, useimagesc)

   if isempty(useimagesc)
      return;
   end

   if useimagesc
      v='scaled';
   else
      v='direct';
   end

   nii_view = getappdata(fig,'nii_view');
   handles = nii_view.handles;

   if isfield(handles,'cbar_image') & ishandle(handles.cbar_image)
%      set(handles.cbar_image,'cdatamapping',v);
   end

   set(handles.axial_image,'cdatamapping',v);
   set(handles.coronal_image,'cdatamapping',v);
   set(handles.sagittal_image,'cdatamapping',v);

   return;					% update_useimagesc


%----------------------------------------------------------------
function update_shape(fig, area, usecolorbar, usestretch, useimagesc)

   nii_view = getappdata(fig,'nii_view');

   if isempty(usestretch)		% no change, get usestretch
      stretchchange = 0;
      usestretch = nii_view.usestretch;
   else					% change, set usestretch
      stretchchange = 1;
      nii_view.usestretch = usestretch;
   end

   if isempty(area)			% no change, get area

      areachange = 0;
      area = nii_view.area;

   elseif ~isempty(nii_view.cbar_area)	% change, set area & cbar_area

      areachange = 1;
      cbar_area = area;
      cbar_area(1) = area(1) + area(3)*0.93;
      cbar_area(3) = area(3)*0.04;
      area(3) = area(3)*0.9;		% 90% used for main axes

      [cbar_axes cbarminmax_axes] = create_cbar_axes(fig, cbar_area);

      nii_view.area = area;
      nii_view.cbar_area = cbar_area;

   else					% change, set area only
      areachange = 1;
      nii_view.area = area;
   end

   %  Add colorbar
   %
   if ~isempty(usecolorbar) & usecolorbar & isempty(nii_view.cbar_area)

      colorbarchange = 1;

      cbar_area = area;
      cbar_area(1) = area(1) + area(3)*0.93;
      cbar_area(3) = area(3)*0.04;
      area(3) = area(3)*0.9;		% 90% used for main axes

      %  create axes for colorbar
      %
      [cbar_axes cbarminmax_axes] = create_cbar_axes(fig, cbar_area);

      nii_view.area = area;
      nii_view.cbar_area = cbar_area;

      %  useimagesc follows axial image
      %
      if isempty(useimagesc)
         if strcmpi(get(nii_view.handles.axial_image,'cdatamap'),'scaled')
            useimagesc = 1;
         else
            useimagesc = 0;
         end
      end

      if isfield(nii_view, 'highcolor') & ~isempty(highcolor)
         num_highcolor = size(nii_view.highcolor,1);
      else
         num_highcolor = 0;
      end

      if isfield(nii_view, 'colorlevel') & ~isempty(nii_view.colorlevel)
         colorlevel = nii_view.colorlevel;
      else
         colorlevel = 256 - num_highcolor;
      end

      if isfield(nii_view, 'color_map')
         color_map = nii_view.color_map;
      else
         color_map = [];
      end

      if isfield(nii_view, 'highcolor')
         highcolor = nii_view.highcolor;
      else
         highcolor = [];
      end

      %  plot colorbar
      %
if 0
      if isempty(color_map)
         level = colorlevel + num_highcolor;
      else
         level = size([color_map; highcolor], 1);
      end
end

      if isempty(color_map)
         level = colorlevel;
      else
         level = size([color_map], 1);
      end

      cbar_image = [1:level]';

      niiclass = class(nii_view.nii.img);

      h1 = plot_cbar(fig, cbar_axes, cbarminmax_axes, nii_view.cbarminmax, ...
		level, nii_view.handles, useimagesc, nii_view.colorindex, ...
		color_map, colorlevel, highcolor, niiclass, nii_view.numscan);
      nii_view.handles.cbar_image = h1;
      nii_view.handles.cbar_axes = cbar_axes;
      nii_view.handles.cbarminmax_axes = cbar_axes;

   %  remove colorbar
   %
   elseif ~isempty(usecolorbar) & ~usecolorbar & ~isempty(nii_view.cbar_area)

      colorbarchange = 1;

      area(3) = area(3) / 0.9;

      nii_view.area = area;
      nii_view.cbar_area = [];

      nii_view.handles = rmfield(nii_view.handles,'cbar_image');
      delete(nii_view.handles.cbarminmax_axes);
      nii_view.handles = rmfield(nii_view.handles,'cbarminmax_axes');
      delete(nii_view.handles.cbar_axes);
      nii_view.handles = rmfield(nii_view.handles,'cbar_axes');

   else
      colorbarchange = 0;
   end

   if colorbarchange | stretchchange | areachange
      setappdata(fig,'nii_view',nii_view);
      update_usestretch(fig, usestretch);
   end

   return;					% update_shape


%----------------------------------------------------------------
function update_unit(fig, setunit)

   if isempty(setunit)
      return;
   end

   if strcmpi(setunit,'mm') | strcmpi(setunit,'millimeter') | strcmpi(setunit,'mni')
      v = 2;
%   elseif strcmpi(setunit,'tal') | strcmpi(setunit,'talairach')
 %     v = 3;
   elseif strcmpi(setunit,'vox') | strcmpi(setunit,'voxel')
      v = 1;
   else
      v = 1;
   end

   nii_view = getappdata(fig,'nii_view');
   set(nii_view.handles.coord, 'value', v);
   set_image_value(nii_view);

   return;					% update_unit


%----------------------------------------------------------------
function update_viewpoint(fig, setviewpoint)

   if isempty(setviewpoint)
      return;
   end

   nii_view = getappdata(fig,'nii_view');

   if length(setviewpoint) ~= 3
      error('Viewpoint position should contain [x y z]');
   end

   set(nii_view.handles.impos,'string',num2str(setviewpoint));

   opt.command = 'impos_edit';
   view_nii(fig, opt);

   set(nii_view.handles.axial_axes,'selected','on');
   set(nii_view.handles.axial_axes,'selected','off');
   set(nii_view.handles.coronal_axes,'selected','on');
   set(nii_view.handles.coronal_axes,'selected','off');
   set(nii_view.handles.sagittal_axes,'selected','on');
   set(nii_view.handles.sagittal_axes,'selected','off');

   return;					% update_viewpoint


%----------------------------------------------------------------
function update_scanid(fig, setscanid)

   if isempty(setscanid)
      return;
   end

   nii_view = getappdata(fig,'nii_view');

   if setscanid < 1
      setscanid = 1;
   end

   if setscanid > nii_view.numscan
      setscanid = nii_view.numscan;
   end

   set(nii_view.handles.contrast_def,'string',num2str(setscanid));
   set(nii_view.handles.contrast,'value',setscanid);

   opt.command = 'updateimg';
   opt.setscanid = setscanid;

   view_nii(fig, nii_view.nii.img, opt);

   return;					% update_scanid


%----------------------------------------------------------------
function update_crosshaircolor(fig, new_color)

   if isempty(new_color)
      return;
   end

   nii_view = getappdata(fig,'nii_view');
   xhair_color = nii_view.handles.xhair_color;

   set(xhair_color,'user',new_color);
   set(nii_view.axi_xhair.lx,'color',new_color);
   set(nii_view.axi_xhair.ly,'color',new_color);
   set(nii_view.cor_xhair.lx,'color',new_color);
   set(nii_view.cor_xhair.ly,'color',new_color);
   set(nii_view.sag_xhair.lx,'color',new_color);
   set(nii_view.sag_xhair.ly,'color',new_color);

   return;					% update_crosshaircolor


%----------------------------------------------------------------
function update_colorindex(fig, colorindex)

   if isempty(colorindex)
      return;
   end

   nii_view = getappdata(fig,'nii_view');
   nii_view.colorindex = colorindex;
   setappdata(fig, 'nii_view', nii_view);
   set(nii_view.handles.colorindex,'value',colorindex);

   opt.command = 'color';
   view_nii(fig, opt);

   return;					% update_colorindex


%----------------------------------------------------------------
function redraw_cbar(fig, colorlevel, color_map, highcolor)

   nii_view = getappdata(fig,'nii_view');

   if isempty(nii_view.cbar_area)
      return;
   end

   colorindex = nii_view.colorindex;

   if isempty(highcolor)
      num_highcolor = 0;
   else
      num_highcolor = size(highcolor,1);
   end

   if isempty(colorlevel)
      colorlevel=256;
   end

   if colorindex == 1
      colorlevel = size(color_map, 1);
   end

%   level = colorlevel + num_highcolor;
   level = colorlevel;

   cbar_image = [1:level]';

   cbar_area = nii_view.cbar_area;

   %  useimagesc follows axial image
   %
   if strcmpi(get(nii_view.handles.axial_image,'cdatamap'),'scaled')
      useimagesc = 1;
   else
      useimagesc = 0;
   end

   niiclass = class(nii_view.nii.img);

   delete(nii_view.handles.cbar_image);
   delete(nii_view.handles.cbar_axes);
   delete(nii_view.handles.cbarminmax_axes);

   [nii_view.handles.cbar_axes nii_view.handles.cbarminmax_axes] = ...
	create_cbar_axes(fig, cbar_area, []);

   nii_view.handles.cbar_image = plot_cbar(fig, ...
	nii_view.handles.cbar_axes, nii_view.handles.cbarminmax_axes, ...
	nii_view.cbarminmax, level, nii_view.handles, useimagesc, ...
	colorindex, color_map, colorlevel, highcolor, niiclass, ...
	nii_view.numscan, []);

   setappdata(fig, 'nii_view', nii_view);

   return;					% redraw_cbar


%----------------------------------------------------------------
function update_buttondown(fig, setbuttondown)

   if isempty(setbuttondown)
      return;
   end

   nii_view = getappdata(fig,'nii_view');
   nii_view.buttondown = setbuttondown;
   setappdata(fig, 'nii_view', nii_view);

   return;					% update_buttondown


%----------------------------------------------------------------
function update_cbarminmax(fig, cbarminmax)

   if isempty(cbarminmax)
      return;
   end

   nii_view = getappdata(fig, 'nii_view');

   if ~isfield(nii_view.handles, 'cbarminmax_axes')
      return;
   end

   nii_view.cbarminmax = cbarminmax;
   setappdata(fig, 'nii_view', nii_view);

   axes(nii_view.handles.cbarminmax_axes);

   plot([0 0], cbarminmax, 'w');
   axis tight;

   set(nii_view.handles.cbarminmax_axes,'YDir','normal', ...
      'XLimMode','manual','YLimMode','manual','YColor',[0 0 0], ...
      'XColor',[0 0 0],'xtick',[],'YAxisLocation','right');

   ylim = get(nii_view.handles.cbar_axes,'ylim');
   ylimb = get(nii_view.handles.cbarminmax_axes,'ylim');
   ytickb = get(nii_view.handles.cbarminmax_axes,'ytick');
   ytick=(ylim(2)-ylim(1))*(ytickb-ylimb(1))/(ylimb(2)-ylimb(1))+ylim(1);

   axes(nii_view.handles.cbar_axes);

   set(nii_view.handles.cbar_axes,'YDir','normal','XLimMode','manual', ...
	'YLimMode','manual','YColor',[0 0 0],'XColor',[0 0 0],'xtick',[], ...
	'YAxisLocation','right','ylim',ylim,'ytick',ytick,'yticklabel','');

   return;					% update_cbarminmax


%----------------------------------------------------------------
function update_highcolor(fig, highcolor, colorlevel)

   nii_view = getappdata(fig,'nii_view');

   if ischar(highcolor) & (isempty(colorlevel) | nii_view.colorindex == 1)
      return;
   end

   if ~ischar(highcolor)
      nii_view.highcolor = highcolor;

      if isempty(highcolor)
         nii_view = rmfield(nii_view, 'highcolor');
      end
   else
      highcolor = [];
   end

   if isempty(colorlevel) | nii_view.colorindex == 1
      nii_view.colorlevel = nii_view.colorlevel - size(highcolor,1);
   else
      nii_view.colorlevel = colorlevel;
   end

   setappdata(fig, 'nii_view', nii_view);

   if isfield(nii_view,'color_map')
      color_map = nii_view.color_map;
   else
      color_map = [];
   end

   redraw_cbar(fig, nii_view.colorlevel, color_map, highcolor);
   change_colormap(fig);

   return;					% update_highcolor


%----------------------------------------------------------------
function update_colormap(fig, color_map)

   if ischar(color_map)
      return;
   end

   nii_view = getappdata(fig,'nii_view');
   nii = nii_view.nii;
   minvalue = nii_view.minvalue;

   if isempty(color_map)
      if minvalue < 0
         colorindex = 2;
      else
         colorindex = 3;
      end

      nii_view = rmfield(nii_view, 'color_map');
      setappdata(fig,'nii_view',nii_view);
      update_colorindex(fig, colorindex);
      return;
   else
      colorindex = 1;
      nii_view.color_map = color_map;
      nii_view.colorindex = colorindex;
      setappdata(fig,'nii_view',nii_view);
      set(nii_view.handles.colorindex,'value',colorindex);
   end

   colorlevel = nii_view.colorlevel;

   if isfield(nii_view, 'highcolor')
      highcolor = nii_view.highcolor;
   else
      highcolor = [];
   end

   redraw_cbar(fig, colorlevel, color_map, highcolor);
   change_colormap(fig);

   opt.enablecontrast = 0;
   update_enable(fig, opt);

   return;					% update_colormap


%----------------------------------------------------------------
function status = get_status(h);

   nii_view = getappdata(h,'nii_view');

   status.fig = h;
   status.area = nii_view.area;

   if isempty(nii_view.cbar_area)
      status.usecolorbar = 0;
   else
      status.usecolorbar = 1;
      width = status.area(3) / 0.9;
      status.area(3) = width;
   end

   if strcmpi(get(nii_view.handles.imval,'visible'), 'on')
      status.usepanel = 1;
   else
      status.usepanel = 0;
   end

   if get(nii_view.handles.xhair,'value') == 1
      status.usecrosshair = 1;
   else
      status.usecrosshair = 0;
   end

   status.usestretch = nii_view.usestretch;

   if strcmpi(get(nii_view.handles.axial_image,'cdatamapping'), 'direct')
      status.useimagesc = 0;
   else
      status.useimagesc = 1;
   end

   status.useinterp = nii_view.useinterp;

   if get(nii_view.handles.coord,'value') == 1
      status.unit = 'vox';
   elseif get(nii_view.handles.coord,'value') == 2
      status.unit = 'mm';
   elseif get(nii_view.handles.coord,'value') == 3
      status.unit = 'tal';
   end

   status.viewpoint = get(nii_view.handles.impos,'value');
   status.scanid = nii_view.scanid;
   status.intensity = get(nii_view.handles.imval,'value');
   status.colorindex = get(nii_view.handles.colorindex,'value');

   if isfield(nii_view,'color_map')
      status.colormap = nii_view.color_map;
   else
      status.colormap = [];
   end

   status.colorlevel = nii_view.colorlevel;

   if isfield(nii_view,'highcolor')
      status.highcolor = nii_view.highcolor;
   else
      status.highcolor = [];
   end

   status.cbarminmax = nii_view.cbarminmax;
   status.buttondown = nii_view.buttondown;

   return;					% get_status


%----------------------------------------------------------------
function [custom_color_map, colorindex] ...
		 = change_colormap(fig, nii, colorindex, cbarminmax)

   custom_color_map = [];

   if ~exist('nii', 'var')
      nii_view = getappdata(fig,'nii_view');
   else
      nii_view = nii;
   end

   if ~exist('colorindex', 'var')
      colorindex = get(nii_view.handles.colorindex,'value');
   end

   if ~exist('cbarminmax', 'var')
      cbarminmax = nii_view.cbarminmax;
   end

   if isfield(nii_view, 'highcolor') & ~isempty(nii_view.highcolor)
      highcolor = nii_view.highcolor;
      num_highcolor = size(highcolor,1);
   else
      highcolor = [];
      num_highcolor = 0;
   end

%   if isfield(nii_view, 'colorlevel') & ~isempty(nii_view.colorlevel)
   if nii_view.colorlevel < 256
      num_color = nii_view.colorlevel;
   else
      num_color = 256 - num_highcolor;
   end

   contrast = [];

   if colorindex == 3					% for gray
      if nii_view.numscan > 1
         contrast = 1;
      else
         contrast = (num_color-1)*(get(nii_view.handles.contrast,'value')-1)/255+1;
         contrast = floor(contrast);
      end
   elseif colorindex == 2				% for bipolar
      if nii_view.numscan > 1
         contrast = 128;
      else
         contrast = get(nii_view.handles.contrast,'value');
      end
   end

   if isfield(nii_view,'color_map') & ~isempty(nii_view.color_map)
      color_map = nii_view.color_map;
      custom_color_map = color_map;
   elseif colorindex == 1
      [f p] = uigetfile('*.txt', 'Input colormap text file');

      if p==0
         colorindex = nii_view.colorindex;
         set(nii_view.handles.colorindex,'value',colorindex);
         return; 
      end;

      try
         custom_color_map = load(fullfile(p,f));
         loadfail = 0;
      catch
         loadfail = 1;
      end

      if loadfail | isempty(custom_color_map) | size(custom_color_map,2)~=3 ...
	| min(custom_color_map(:)) < 0 | max(custom_color_map(:)) > 1 

         msg = 'Colormap should be a Mx3 matrix with value between 0 and 1';
         msgbox(msg,'Error in colormap file');
         colorindex = nii_view.colorindex;
         set(nii_view.handles.colorindex,'value',colorindex);
         return;         
      end

      color_map = custom_color_map;
      nii_view.color_map = color_map;
   end

   switch colorindex
   case {2}
      color_map = bipolar(num_color, cbarminmax(1), cbarminmax(2), contrast);
   case {3}
      color_map = gray(num_color - contrast + 1);
   case {4}
      color_map = jet(num_color);
   case {5}
      color_map = cool(num_color);
   case {6}
      color_map = bone(num_color);
   case {7}
      color_map = hot(num_color);
   case {8}
      color_map = copper(num_color);
   case {9}
      color_map = pink(num_color);
   end

   nii_view.colorindex = colorindex;

   if ~exist('nii', 'var')
      setappdata(fig,'nii_view',nii_view);
   end

   if colorindex == 3
      color_map = [zeros(contrast,3); color_map(2:end,:)];
   end

   if get(nii_view.handles.neg_color,'value') & isempty(highcolor)
      color_map = flipud(color_map);
   elseif get(nii_view.handles.neg_color,'value') & ~isempty(highcolor)
      highcolor = flipud(highcolor);
   end

   brightness = get(nii_view.handles.brightness,'value');
   color_map = brighten(color_map, brightness);

   color_map = [color_map; highcolor];

   set(fig, 'colormap', color_map);

   return;					% change_colormap


%----------------------------------------------------------------
function move_cursor(fig)

   nii_view = getappdata(fig, 'nii_view');

   if isempty(nii_view)
      return;
   end

   axi = get(nii_view.handles.axial_axes, 'pos');
   cor = get(nii_view.handles.coronal_axes, 'pos');
   sag = get(nii_view.handles.sagittal_axes, 'pos');
   curr = get(fig, 'currentpoint');

   if		curr(1) >= axi(1) & curr(1) <= axi(1)+axi(3) & ...
		curr(2) >= axi(2) & curr(2) <= axi(2)+axi(4)

      curr = get(nii_view.handles.axial_axes, 'current');
      sag = curr(1,1);
      cor = curr(1,2);
      axi = nii_view.slices.axi;

   elseif	curr(1) >= cor(1) & curr(1) <= cor(1)+cor(3) & ...
		curr(2) >= cor(2) & curr(2) <= cor(2)+cor(4)

      curr = get(nii_view.handles.coronal_axes, 'current');
      sag = curr(1,1);
      cor = nii_view.slices.cor;
      axi = curr(1,2);

   elseif	curr(1) >= sag(1) & curr(1) <= sag(1)+sag(3) & ...
		curr(2) >= sag(2) & curr(2) <= sag(2)+sag(4)

      curr = get(nii_view.handles.sagittal_axes, 'current');

      sag = nii_view.slices.sag;
      cor = curr(1,1);
      axi = curr(1,2);

   else

      set(nii_view.handles.imvalcur,'String',' ');
      set(nii_view.handles.imposcur,'String',' ');
      return;

   end

    sag = round(sag);
    cor = round(cor);
    axi = round(axi);

    if sag < 1
       sag = 1;
    elseif sag > nii_view.dims(1)
       sag = nii_view.dims(1);
    end

    if cor < 1
       cor = 1;
    elseif cor > nii_view.dims(2)
       cor = nii_view.dims(2);
    end

    if axi < 1
       axi = 1;
    elseif axi > nii_view.dims(3)
       axi = nii_view.dims(3);
    end

    if 0 % isfield(nii_view, 'disp')
       img = nii_view.disp;    
    else
       img = nii_view.nii.img;
    end

    if nii_view.nii.hdr.dime.datatype == 128
       imgvalue = [double(img(sag,cor,axi,1,nii_view.scanid)) double(img(sag,cor,axi,2,nii_view.scanid)) double(img(sag,cor,axi,3,nii_view.scanid))];
       set(nii_view.handles.imvalcur,'String',sprintf('%7.4g %7.4g %7.4g',imgvalue));
    elseif nii_view.nii.hdr.dime.datatype == 511
       R = double(img(sag,cor,axi,1,nii_view.scanid)) * (nii_view.nii.hdr.dime.glmax - ...
		nii_view.nii.hdr.dime.glmin) + nii_view.nii.hdr.dime.glmin;
       G = double(img(sag,cor,axi,2,nii_view.scanid)) * (nii_view.nii.hdr.dime.glmax - ...
		nii_view.nii.hdr.dime.glmin) + nii_view.nii.hdr.dime.glmin;
       B = double(img(sag,cor,axi,3,nii_view.scanid)) * (nii_view.nii.hdr.dime.glmax - ...
		nii_view.nii.hdr.dime.glmin) + nii_view.nii.hdr.dime.glmin;
       imgvalue = [R G B];
       set(nii_view.handles.imvalcur,'String',sprintf('%7.4g %7.4g %7.4g',imgvalue));
    else
       imgvalue = double(img(sag,cor,axi,nii_view.scanid));

       if isnan(imgvalue) | imgvalue > nii_view.cbarminmax(2)
          imgvalue = 0;
       end

       set(nii_view.handles.imvalcur,'String',sprintf('%.6g',imgvalue));
    end

    nii_view.slices.sag = sag;
    nii_view.slices.cor = cor;
    nii_view.slices.axi = axi;

    nii_view = update_imgXYZ(nii_view);

    if get(nii_view.handles.coord,'value') == 1,
       sag = nii_view.imgXYZ.vox(1);
       cor = nii_view.imgXYZ.vox(2);
       axi = nii_view.imgXYZ.vox(3);
    elseif get(nii_view.handles.coord,'value') == 2,
       sag = nii_view.imgXYZ.mm(1);
       cor = nii_view.imgXYZ.mm(2);
       axi = nii_view.imgXYZ.mm(3);
    elseif get(nii_view.handles.coord,'value') == 3,
       sag = nii_view.imgXYZ.tal(1);
       cor = nii_view.imgXYZ.tal(2);
       axi = nii_view.imgXYZ.tal(3);
    end

    if get(nii_view.handles.coord,'value') == 1,
        string = sprintf('%7.0f %7.0f %7.0f',sag,cor,axi);
    else
        string = sprintf('%7.1f %7.1f %7.1f',sag,cor,axi);
    end;
    
    set(nii_view.handles.imposcur,'String',string);

    return;					% move_cursor


%----------------------------------------------------------------
function change_scan(hdl_str)

   fig = gcbf;
   nii_view = getappdata(fig,'nii_view');

   if strcmpi(hdl_str, 'edit_change_scan')		% edit
      hdl = nii_view.handles.contrast_def;
      setscanid = round(str2num(get(hdl, 'string')));
   else							% slider
      hdl = nii_view.handles.contrast;
      setscanid = round(get(hdl, 'value'));
   end

   update_scanid(fig, setscanid);

   return;					% change_scan


%----------------------------------------------------------------
function val = scale_in(val, minval, maxval, range)

   %  scale value into range
   %
   val = range*(double(val)-double(minval))/(double(maxval)-double(minval))+1;

   return;					% scale_in


%----------------------------------------------------------------
function val = scale_out(val, minval, maxval, range)

   %  according to [minval maxval] and range of color levels (e.g. 199)
   %  scale val back from any thing between 1~256 to a small number that
   %  is corresonding to [minval maxval].
   %
   val = (double(val)-1)*(double(maxval)-double(minval))/range+double(minval);

   return;					% scale_out
