# Supplementary material for: The successive projection algorithm as an initialization method for brain tumor segmentation using non-negative matrix factorization
Source: PLoS One. 2017 Aug 28;12(8):e0180268. doi: 10.1371/journal.pone.0180268 (PMC5573288; doi:10.1371/journal.pone.0180268)
Supplement: S1 File — The software code used within the study has been made available in the file S1_File.zip, along with one patient’s anonymized dataset. Interested researchers may run the code on this examplary dataset. The code has been written in matlab. After unzipping the file, please consult the file README_Code.docx on how to run an NMF analysis and validate the segmentation result. (ZIP) [file pone.0180268.s001.zip › S1_file/Code/NIFTI_tools/view_nii_menu.m]

%  Imbed Zoom, Interp, and Info menu to view_nii window.
%
%  Usage: view_nii_menu(fig);
%

%  - Jimmy Shen (jimmy@rotman-baycrest.on.ca)
%
%--------------------------------------------------------------------
function menu_hdl = view_nii_menu(fig, varargin)

   if isnumeric(fig)
      menu_hdl = init(fig);
      return;
   end

   menu_hdl = [];

   switch fig
   case 'interp'
      if nargin > 1
         fig = varargin{1};
      else
         fig = gcbf;
      end

      nii_menu = getappdata(fig, 'nii_menu');
      interp_on_state = get(nii_menu.Minterp,'Userdata');

      if (interp_on_state == 1)
         opt.useinterp = 1;
         view_nii(fig,opt);
         set(nii_menu.Minterp,'Userdata',0,'Label','Interp off');
         reset_zoom(fig);
      else
         opt.useinterp = 0;
         view_nii(fig,opt);
         set(nii_menu.Minterp,'Userdata',1,'Label','Interp on');
         reset_zoom(fig);
      end
   case 'reset_zoom'
      if nargin > 1
         fig = varargin{1};
      else
         fig = gcbf;
      end

      reset_zoom(fig);
   case 'orient'
      orient;
   case 'editvox'
      editvox;
   case 'img_info'
      img_info;
   case 'img_hist'
      img_hist;
   case 'save_disp'
      save_disp;
   end

   return					% view_nii_menu


%--------------------------------------------------------------------
function menu_hdl = init(fig)

   %  search for edit, view menu
   %
   nii_menu.Mfile = [];
   nii_menu.Medit = [];
   nii_menu.Mview = [];
   menuitems = findobj(fig, 'type', 'uimenu');

   for i=1:length(menuitems)
      filelabel = get(menuitems(i),'label');

      if strcmpi(strrep(filelabel, '&', ''), 'file')
         nii_menu.Mfile = menuitems(i);
      end

      editlabel = get(menuitems(i),'label');

      if strcmpi(strrep(editlabel, '&', ''), 'edit')
         nii_menu.Medit = menuitems(i);
      end

      viewlabel = get(menuitems(i),'label');

      if strcmpi(strrep(viewlabel, '&', ''), 'view')
         nii_menu.Mview = menuitems(i);
      end
   end

   set(fig, 'menubar', 'none');

   if isempty(nii_menu.Mfile)
      nii_menu.Mfile = uimenu('Parent',fig, ...
   	   'Label','File');

      nii_menu.Mfile_save = uimenu('Parent',nii_menu.Mfile, ...
   	   'Label','Save displayed image as ...', ...
           'Callback','view_nii_menu(''save_disp'');');
   else
      nii_menu.Mfile_save = uimenu('Parent',nii_menu.Mfile, ...
   	   'Label','Save displayed image as ...', ...
           'separator','on', ...
           'Callback','view_nii_menu(''save_disp'');');
   end

   if isempty(nii_menu.Medit)
      nii_menu.Medit = uimenu('Parent',fig, ...
   	   'Label','Edit');

      nii_menu.Medit_orient = uimenu('Parent',nii_menu.Medit, ...
   	   'Label','Convert to RAS orientation', ...
           'Callback','view_nii_menu(''orient'');');

      nii_menu.Medit_editvox = uimenu('Parent',nii_menu.Medit, ...
   	   'Label','Edit voxel value at crosshair', ...
           'Callback','view_nii_menu(''editvox'');');
   else
      nii_menu.Medit_orient = uimenu('Parent',nii_menu.Medit, ...
   	   'Label','Convert to RAS orientation', ...
           'separator','on', ...
           'Callback','view_nii_menu(''orient'');');

      nii_menu.Medit_editvox = uimenu('Parent',nii_menu.Medit, ...
   	   'Label','Edit voxel value at crosshair', ...
           'Callback','view_nii_menu(''editvox'');');
   end

   if isempty(nii_menu.Mview)
      nii_menu.Mview = uimenu('Parent',fig, ...
   	   'Label','View');

      nii_menu.Mview_info = uimenu('Parent',nii_menu.Mview, ...
   	   'Label','Image Information', ...
           'Callback','view_nii_menu(''img_info'');');

      nii_menu.Mview_info = uimenu('Parent',nii_menu.Mview, ...
   	   'Label','Volume Histogram', ...
           'Callback','view_nii_menu(''img_hist'');');
   else
      nii_menu.Mview_info = uimenu('Parent',nii_menu.Mview, ...
   	   'Label','Image Information', ...
           'separator','on', ...
           'Callback','view_nii_menu(''img_info'');');

      nii_menu.Mview_info = uimenu('Parent',nii_menu.Mview, ...
   	   'Label','Volume Histogram', ...
           'Callback','view_nii_menu(''img_hist'');');
   end

   nii_menu.Mzoom = rri_zoom_menu(fig);

   nii_menu.Minterp = uimenu('Parent',fig, ...
   	   'Label','Interp on', ...
	   'Userdata', 1, ...
           'Callback','view_nii_menu(''interp'');');

   setappdata(fig,'nii_menu',nii_menu);
   menu_hdl = nii_menu.Minterp;

   return					% init


%----------------------------------------------------------------
function reset_zoom(fig)

   old_handle_vis = get(fig, 'HandleVisibility');
   set(fig, 'HandleVisibility', 'on');

   nii_view = getappdata(fig, 'nii_view');
   nii_menu = getappdata(fig, 'nii_menu');

   set(nii_menu.Mzoom,'Userdata',1,'Label','Zoom on');
   set(fig,'pointer','arrow');
   zoom off;

   axes(nii_view.handles.axial_axes);
   setappdata(get(gca,'zlabel'), 'ZOOMAxesData', ...
			[get(gca, 'xlim') get(gca, 'ylim')])
%   zoom reset;
 %  zoom getlimits;
   zoom out;

   axes(nii_view.handles.coronal_axes);
   setappdata(get(gca,'zlabel'), 'ZOOMAxesData', ...
			[get(gca, 'xlim') get(gca, 'ylim')])
%   zoom reset;
 %  zoom getlimits;
   zoom out;

   axes(nii_view.handles.sagittal_axes);
   setappdata(get(gca,'zlabel'), 'ZOOMAxesData', ...
			[get(gca, 'xlim') get(gca, 'ylim')])
%   zoom reset;
 %  zoom getlimits;
   zoom out;

   set(fig, 'HandleVisibility', old_handle_vis);

   return;					% reset_zoom


%----------------------------------------------------------------
function img_info

   nii_view = getappdata(gcbf, 'nii_view');
   hdr = nii_view.nii.hdr;

   max_value = num2str(double(max(nii_view.nii.img(:))));
   min_value = num2str(double(min(nii_view.nii.img(:))));

   dim = sprintf('%d  %d  %d', double(hdr.dime.dim(2:4)));
   vox = sprintf('%.3f  %.3f  %.3f', double(hdr.dime.pixdim(2:4)));

   if double(hdr.dime.datatype) == 1
      type = '1-bit binary';
   elseif double(hdr.dime.datatype) == 2
      type = '8-bit unsigned integer';
   elseif double(hdr.dime.datatype) == 4
      type = '16-bit signed integer';
   elseif double(hdr.dime.datatype) == 8
      type = '32-bit signed integer';
   elseif double(hdr.dime.datatype) == 16
      type = '32-bit single float';
   elseif double(hdr.dime.datatype) == 64
      type = '64-bit double precision';
   elseif double(hdr.dime.datatype) == 128
      type = '24-bit RGB true color';
   elseif double(hdr.dime.datatype) == 256
      type = '8-bit signed integer';
   elseif double(hdr.dime.datatype) == 511
      type = '96-bit RGB true color';
   elseif double(hdr.dime.datatype) == 512
      type = '16-bit unsigned integer';
   elseif double(hdr.dime.datatype) == 768
      type = '32-bit unsigned integer';
   elseif double(hdr.dime.datatype) == 1024
      type = '64-bit signed integer';
   elseif double(hdr.dime.datatype) == 1280
      type = '64-bit unsigned integer';
   end

   msg = {};
   msg = [msg {''}];
   msg = [msg {['Dimension:  [', dim, ']']}];
   msg = [msg {''}];
   msg = [msg {['Voxel Size:  [', vox, ']']}];
   msg = [msg {''}];
   msg = [msg {['Data Type:  [', type, ']']}];
   msg = [msg {''}];
   msg = [msg {['Max Value:  [', max_value, ']']}];
   msg = [msg {''}];
   msg = [msg {['Min Value:  [', min_value, ']']}];
   msg = [msg {''}];

   if isfield(nii_view.nii, 'fileprefix')
      if isfield(nii_view.nii, 'filetype') & nii_view.nii.filetype == 2
         msg = [msg {['File Name:  [', nii_view.nii.fileprefix, '.nii]']}];
         msg = [msg {''}];
      elseif isfield(nii_view.nii, 'filetype')
         msg = [msg {['File Name:  [', nii_view.nii.fileprefix, '.img]']}];
         msg = [msg {''}];
      else
         msg = [msg {['File Prefix:  [', nii_view.nii.fileprefix, ']']}];
         msg = [msg {''}];
      end
   end

   h = msgbox(msg, 'Image Information', 'modal');
   set(h,'color',[1 1 1]);

   return;					% img_info


%----------------------------------------------------------------
function orient

   fig = gcbf;
   nii_view = getappdata(fig, 'nii_view');
   nii = nii_view.nii;

   if ~isempty(nii_view.bgimg)
      msg = 'You can not modify an overlay image';
      h = msgbox(msg, 'Error', 'modal');
      return;
   end

   old_pointer = get(fig,'Pointer');
   set(fig,'Pointer','watch');

   [nii orient] = rri_orient(nii);

   if isequal(orient, [1 2 3])		% do nothing
      set(fig,'Pointer',old_pointer);
      return;
   end

   oldopt = view_nii(fig);
   opt.command = 'updatenii';
   opt.usecolorbar = oldopt.usecolorbar;
   opt.usepanel = oldopt.usepanel;
   opt.usecrosshair = oldopt.usecrosshair;
   opt.usestretch = oldopt.usestretch;
   opt.useimagesc = oldopt.useimagesc;
   opt.useinterp = oldopt.useinterp;
   opt.setarea = oldopt.area;
   opt.setunit = oldopt.unit;
   opt.setviewpoint = oldopt.viewpoint;
   opt.setscanid = oldopt.scanid;
   opt.setcbarminmax = oldopt.cbarminmax;
   opt.setcolorindex = oldopt.colorindex;
   opt.setcolormap = oldopt.colormap;
   opt.setcolorlevel = oldopt.colorlevel;

   if isfield(oldopt,'highcolor')
      opt.sethighcolor = oldopt.highcolor;
   end

   view_nii(fig, nii, opt);
   set(fig,'Pointer',old_pointer);
   reset_zoom(fig);

   return;					% orient


%----------------------------------------------------------------
function editvox

   fig = gcbf;
   nii_view = getappdata(fig, 'nii_view');

   if ~isempty(nii_view.bgimg)
      msg = 'You can not modify an overlay image';
      h = msgbox(msg, 'Error', 'modal');
      return;
   end

   nii = nii_view.nii;
   oldopt = view_nii(fig);
   sag = nii_view.imgXYZ.vox(1);
   cor = nii_view.imgXYZ.vox(2);
   axi = nii_view.imgXYZ.vox(3);

   if nii_view.nii.hdr.dime.datatype == 128
      imgvalue = [double(nii.img(sag,cor,axi,1,nii_view.scanid)) double(nii.img(sag,cor,axi,2,nii_view.scanid)) double(nii.img(sag,cor,axi,3,nii_view.scanid))];
      init_val = sprintf('%7.4g %7.4g %7.4g',imgvalue);
   elseif nii_view.nii.hdr.dime.datatype == 511
      R = double(nii.img(sag,cor,axi,1,nii_view.scanid)) * (nii_view.nii.hdr.dime.glmax - ...
		nii_view.nii.hdr.dime.glmin) + nii_view.nii.hdr.dime.glmin;
      G = double(nii.img(sag,cor,axi,2,nii_view.scanid)) * (nii_view.nii.hdr.dime.glmax - ...
		nii_view.nii.hdr.dime.glmin) + nii_view.nii.hdr.dime.glmin;
      B = double(nii.img(sag,cor,axi,3,nii_view.scanid)) * (nii_view.nii.hdr.dime.glmax - ...
		nii_view.nii.hdr.dime.glmin) + nii_view.nii.hdr.dime.glmin;
      imgvalue = [R G B];
      init_val = sprintf('%7.4g %7.4g %7.4g',imgvalue);
   else
      imgvalue = double(nii.img(sag,cor,axi,nii_view.scanid));
      init_val = sprintf('%.6g',imgvalue);
   end

   old_pointer = get(fig,'Pointer');
   set(fig,'Pointer','watch');

   repeat = 1;
   while repeat
      if nii_view.nii.hdr.dime.datatype == 128 | nii_view.nii.hdr.dime.datatype == 511
         init_val = inputdlg({'Replace the current voxel values with 3 new numbers:'}, ...
		'Edit voxel value at crosshair', 1, {num2str(init_val)});
      else
         init_val = inputdlg({'Replace the current voxel value with 1 new number:'}, ...
		'Edit voxel value at crosshair', 1, {num2str(init_val)});
      end

      if isempty(init_val)
         set(fig,'Pointer',old_pointer);
         return
      end

      imgvalue = str2num(init_val{1});

      if ( (nii_view.nii.hdr.dime.datatype == 128 | nii_view.nii.hdr.dime.datatype == 511) ...
		& length(imgvalue) ~= 3 ) | ...
         ( (nii_view.nii.hdr.dime.datatype ~= 128 & nii_view.nii.hdr.dime.datatype ~= 511) ...
		& length(imgvalue) ~= 1 )
	% do nothing
      else
         repeat = 0;
      end
   end

   if nii_view.nii.hdr.dime.datatype == 128
      nii.img(sag,cor,axi,1,nii_view.scanid) = imgvalue(1);
      nii.img(sag,cor,axi,2,nii_view.scanid) = imgvalue(2);
      nii.img(sag,cor,axi,3,nii_view.scanid) = imgvalue(3);
   elseif nii_view.nii.hdr.dime.datatype == 511
      nii.img(sag,cor,axi,1,nii_view.scanid) = (imgvalue(1) - nii_view.nii.hdr.dime.glmin) ...
		/ (nii_view.nii.hdr.dime.glmax - nii_view.nii.hdr.dime.glmin);
      nii.img(sag,cor,axi,2,nii_view.scanid) = (imgvalue(2) - nii_view.nii.hdr.dime.glmin) ...
		/ (nii_view.nii.hdr.dime.glmax - nii_view.nii.hdr.dime.glmin);
      nii.img(sag,cor,axi,3,nii_view.scanid) = (imgvalue(3) - nii_view.nii.hdr.dime.glmin) ...
		/ (nii_view.nii.hdr.dime.glmax - nii_view.nii.hdr.dime.glmin);
   else
      nii.img(sag,cor,axi,nii_view.scanid) = imgvalue;
   end

   opt.command = 'updatenii';
   opt.usecolorbar = oldopt.usecolorbar;
   opt.usepanel = oldopt.usepanel;
   opt.usecrosshair = oldopt.usecrosshair;
   opt.usestretch = oldopt.usestretch;
   opt.useimagesc = oldopt.useimagesc;
   opt.useinterp = oldopt.useinterp;
   opt.setarea = oldopt.area;
   opt.setunit = oldopt.unit;
   opt.setviewpoint = oldopt.viewpoint;
   opt.setscanid = oldopt.scanid;
   opt.setcbarminmax = oldopt.cbarminmax;
   opt.setcolorindex = oldopt.colorindex;
   opt.setcolormap = oldopt.colormap;
   opt.setcolorlevel = oldopt.colorlevel;

   if isfield(oldopt,'highcolor')
      opt.sethighcolor = oldopt.highcolor;
   end

   view_nii(fig, nii, opt);
   set(fig,'Pointer',old_pointer);
   reset_zoom(fig);

   return;					% editvox


%----------------------------------------------------------------
function save_disp

   [filename pathname] = uiputfile('*.*', 'Save displayed image as (*.nii or *.img)');

   if isequal(filename,0) | isequal(pathname,0)
      return;
   else
      out_imgfile = fullfile(pathname, filename);	% original image file
   end

   old_pointer = get(gcbf,'Pointer');
   set(gcbf,'Pointer','watch');

   nii_view = getappdata(gcbf, 'nii_view');
   nii = nii_view.nii;

   try
      save_nii(nii, out_imgfile);
   catch
      msg = 'File can not be saved.';
      msgbox(msg, 'File write error', 'modal');
   end

   set(gcbf,'Pointer',old_pointer);

   return;					% save_disp


%----------------------------------------------------------------
function img_hist

   nii_view = getappdata(gcbf, 'nii_view');
   N = hist(double(nii_view.nii.img(:)),256);
   x = linspace(double(min(nii_view.nii.img(:))), double(max(nii_view.nii.img(:))), 256);
   figure;bar(x,N);
   set(gcf, 'number', 'off', 'name', 'Volume Histogram');
   set(gcf, 'windowstyle', 'modal');	% no zoom ...

   xspan = max(x) - min(x) + 1;
   yspan = max(N) + 1;
   set(gca, 'xlim', [min(x)-xspan/20, max(x)+xspan/20]);
   set(gca, 'ylim', [-yspan/20, max(N)+yspan/20]);

   return;					% img_hist
