# Supplementary material for: The successive projection algorithm as an initialization method for brain tumor segmentation using non-negative matrix factorization
Source: PLoS One. 2017 Aug 28;12(8):e0180268. doi: 10.1371/journal.pone.0180268 (PMC5573288; doi:10.1371/journal.pone.0180268)
Supplement: S1 File — The software code used within the study has been made available in the file S1_File.zip, along with one patient’s anonymized dataset. Interested researchers may run the code on this examplary dataset. The code has been written in matlab. After unzipping the file, please consult the file README_Code.docx on how to run an NMF analysis and validate the segmentation result. (ZIP) [file pone.0180268.s001.zip › S1_file/Code/NIFTI_tools/xform_nii.m]

%  internal function

%  'xform_nii.m' is an internal function called by "load_nii.m", so
%  you do not need run this program by yourself. It does simplified
%  NIfTI sform/qform affine transform, and supports some of the 
%  affine transforms, including translation, reflection, and 
%  orthogonal rotation (N*90 degree).
%
%  For other affine transforms, e.g. any degree rotation, shearing
%  etc. you will have to use the included 'reslice_nii.m' program
%  to reslice the image volume. 'reslice_nii.m' is not called by
%  any other program, and you have to run 'reslice_nii.m' explicitly
%  for those NIfTI files that you want to reslice them.
%
%  Since 'xform_nii.m' does not involve any interpolation or any
%  slice change, the original image volume is supposed to be
%  untouched, although it is translated, reflected, or even 
%  orthogonally rotated, based on the affine matrix in the
%  NIfTI header.
%
%  However, the affine matrix in the header of a lot NIfTI files
%  contain slightly non-orthogonal rotation. Therefore, optional
%  input parameter 'tolerance' is used to allow some distortion
%  in the loaded image for any non-orthogonal rotation or shearing
%  of NIfTI affine matrix. If you set 'tolerance' to 0, it means
%  that you do not allow any distortion. If you set 'tolerance' to
%  1, it means that you do not care any distortion. The image will
%  fail to be loaded if it can not be tolerated. The tolerance will
%  be set to 0.1 (10%), if it is default or empty.
%
%  Because 'reslice_nii.m' has to perform 3D interpolation, it can
%  be slow depending on image size and affine matrix in the header.
%  
%  After you perform the affine transform, the 'nii' structure
%  generated from 'xform_nii.m' or new NIfTI file created from
%  'reslice_nii.m' will be in RAS orientation, i.e. X axis from
%  Left to Right, Y axis from Posterior to Anterior, and Z axis
%  from Inferior to Superior.
%
%  NOTE: This function should be called immediately after load_nii.
%  
%  Usage: [ nii ] = xform_nii(nii, [tolerance], [preferredForm])
%  
%  nii	- NIFTI structure (returned from load_nii)
%
%  tolerance (optional) - distortion allowed for non-orthogonal rotation
%	or shearing in NIfTI affine matrix. It will be set to 0.1 (10%),
%	if it is default or empty.
%
%  preferredForm (optional)  -  selects which transformation from voxels
%	to RAS coordinates; values are s,q,S,Q.  Lower case s,q indicate
%	"prefer sform or qform, but use others if preferred not present". 
%	Upper case indicate the program is forced to use the specificied
%	tranform or fail loading.  'preferredForm' will be 's', if it is
%	default or empty.	- Jeff Gunter
%  
%  NIFTI data format can be found on: http://nifti.nimh.nih.gov
%
%  - Jimmy Shen (jimmy@rotman-baycrest.on.ca)
%
function nii = xform_nii(nii, tolerance, preferredForm)

   %  save a copy of the header as it was loaded.  This is the
   %  header before any sform, qform manipulation is done.
   %
   nii.original.hdr = nii.hdr;

   if ~exist('tolerance','var') | isempty(tolerance)
      tolerance = 0.1;
   elseif(tolerance<=0)
      tolerance = eps;
   end

   if ~exist('preferredForm','var') | isempty(preferredForm)
      preferredForm= 's';				% Jeff
   end

   %  if scl_slope field is nonzero, then each voxel value in the
   %  dataset should be scaled as: y = scl_slope * x + scl_inter
   %  I bring it here because hdr will be modified by change_hdr.
   %
   if nii.hdr.dime.scl_slope ~= 0 & ...
	ismember(nii.hdr.dime.datatype, [2,4,8,16,64,256,512,768]) & ...
	(nii.hdr.dime.scl_slope ~= 1 | nii.hdr.dime.scl_inter ~= 0)

      nii.img = ...
	nii.hdr.dime.scl_slope * double(nii.img) + nii.hdr.dime.scl_inter;

      if nii.hdr.dime.datatype == 64

         nii.hdr.dime.datatype = 64;
         nii.hdr.dime.bitpix = 64;
      else
         nii.img = single(nii.img);

         nii.hdr.dime.datatype = 16;
         nii.hdr.dime.bitpix = 32;
      end

      nii.hdr.dime.glmax = max(double(nii.img(:)));
      nii.hdr.dime.glmin = min(double(nii.img(:)));

      %  set scale to non-use, because it is applied in xform_nii
      %
      nii.hdr.dime.scl_slope = 0;

   end

   %  However, the scaling is to be ignored if datatype is DT_RGB24.

   %  If datatype is a complex type, then the scaling is to be applied
   %  to both the real and imaginary parts.
   %
   if nii.hdr.dime.scl_slope ~= 0 & ...
	ismember(nii.hdr.dime.datatype, [32,1792])

      nii.img = ...
	nii.hdr.dime.scl_slope * double(nii.img) + nii.hdr.dime.scl_inter;

      if nii.hdr.dime.datatype == 32
         nii.img = single(nii.img);
      end

      nii.hdr.dime.glmax = max(double(nii.img(:)));
      nii.hdr.dime.glmin = min(double(nii.img(:)));

      %  set scale to non-use, because it is applied in xform_nii
      %
      nii.hdr.dime.scl_slope = 0;

   end

   %  There is no need for this program to transform Analyze data
   %
   if nii.filetype == 0 & exist([nii.fileprefix '.mat'],'file')
      load([nii.fileprefix '.mat']);	% old SPM affine matrix
      R=M(1:3,1:3);
      T=M(1:3,4);
      T=R*ones(3,1)+T;
      M(1:3,4)=T;
      nii.hdr.hist.qform_code=0;
      nii.hdr.hist.sform_code=1;
      nii.hdr.hist.srow_x=M(1,:);
      nii.hdr.hist.srow_y=M(2,:);
      nii.hdr.hist.srow_z=M(3,:);
   elseif nii.filetype == 0
      nii.hdr.hist.rot_orient = [];
      nii.hdr.hist.flip_orient = [];
      return;				% no sform/qform for Analyze format
   end

   hdr = nii.hdr;

   [hdr,orient]=change_hdr(hdr,tolerance,preferredForm);

   %  flip and/or rotate image data
   %
   if ~isequal(orient, [1 2 3])

      old_dim = hdr.dime.dim([2:4]);

      %  More than 1 time frame
      %
      if ndims(nii.img) > 3
         pattern = 1:prod(old_dim);
      else
         pattern = [];
      end

      if ~isempty(pattern)
         pattern = reshape(pattern, old_dim);
      end

      %  calculate for rotation after flip
      %
      rot_orient = mod(orient + 2, 3) + 1;

      %  do flip:
      %
      flip_orient = orient - rot_orient;

      for i = 1:3
         if flip_orient(i)
            if ~isempty(pattern)
               pattern = flipdim(pattern, i);
            else
               nii.img = flipdim(nii.img, i);
            end
         end
      end

      %  get index of orient (rotate inversely)
      %
      [tmp rot_orient] = sort(rot_orient);

      new_dim = old_dim;
      new_dim = new_dim(rot_orient);
      hdr.dime.dim([2:4]) = new_dim;

      new_pixdim = hdr.dime.pixdim([2:4]);
      new_pixdim = new_pixdim(rot_orient);
      hdr.dime.pixdim([2:4]) = new_pixdim;

      %  re-calculate originator
      %
      tmp = hdr.hist.originator([1:3]);
      tmp = tmp(rot_orient);
      flip_orient = flip_orient(rot_orient);

      for i = 1:3
         if flip_orient(i) & ~isequal(tmp(i), 0)
            tmp(i) = new_dim(i) - tmp(i) + 1;
         end
      end

      hdr.hist.originator([1:3]) = tmp;
      hdr.hist.rot_orient = rot_orient;
      hdr.hist.flip_orient = flip_orient;

      %  do rotation:
      %
      if ~isempty(pattern)
         pattern = permute(pattern, rot_orient);
         pattern = pattern(:);

         if hdr.dime.datatype == 32 | hdr.dime.datatype == 1792 | ...
		hdr.dime.datatype == 128 | hdr.dime.datatype == 511

            tmp = reshape(nii.img(:,:,:,1), [prod(new_dim) hdr.dime.dim(5:8)]);
            tmp = tmp(pattern, :);
            nii.img(:,:,:,1) = reshape(tmp, [new_dim       hdr.dime.dim(5:8)]);

            tmp = reshape(nii.img(:,:,:,2), [prod(new_dim) hdr.dime.dim(5:8)]);
            tmp = tmp(pattern, :);
            nii.img(:,:,:,2) = reshape(tmp, [new_dim       hdr.dime.dim(5:8)]);

            if hdr.dime.datatype == 128 | hdr.dime.datatype == 511
               tmp = reshape(nii.img(:,:,:,3), [prod(new_dim) hdr.dime.dim(5:8)]);
               tmp = tmp(pattern, :);
               nii.img(:,:,:,3) = reshape(tmp, [new_dim       hdr.dime.dim(5:8)]);
            end

         else
            nii.img = reshape(nii.img, [prod(new_dim) hdr.dime.dim(5:8)]);
            nii.img = nii.img(pattern, :);
            nii.img = reshape(nii.img, [new_dim       hdr.dime.dim(5:8)]);
         end
      else
         if hdr.dime.datatype == 32 | hdr.dime.datatype == 1792 | ...
		hdr.dime.datatype == 128 | hdr.dime.datatype == 511

            nii.img(:,:,:,1) = permute(nii.img(:,:,:,1), rot_orient);
            nii.img(:,:,:,2) = permute(nii.img(:,:,:,2), rot_orient);

            if hdr.dime.datatype == 128 | hdr.dime.datatype == 511
               nii.img(:,:,:,3) = permute(nii.img(:,:,:,3), rot_orient);
            end
         else
            nii.img = permute(nii.img, rot_orient);
         end
      end
   else
      hdr.hist.rot_orient = [];
      hdr.hist.flip_orient = [];
   end

   nii.hdr = hdr;

   return;					% xform_nii


%-----------------------------------------------------------------------
function [hdr, orient] = change_hdr(hdr, tolerance, preferredForm)

   orient = [1 2 3];
   affine_transform = 1;

   %  NIFTI can have both sform and qform transform. This program
   %  will check sform_code prior to qform_code by default.
   %
   %  If user specifys "preferredForm", user can then choose the
   %  priority.					- Jeff
   %
   useForm=[];					% Jeff

   if isequal(preferredForm,'S')
       if isequal(hdr.hist.sform_code,0)
           error('User requires sform, sform not set in header');
       else
           useForm='s';
       end
   end						% Jeff

   if isequal(preferredForm,'Q')
       if isequal(hdr.hist.qform_code,0)
           error('User requires qform, qform not set in header');
       else
           useForm='q';
       end
   end						% Jeff

   if isequal(preferredForm,'s')
       if hdr.hist.sform_code > 0
           useForm='s';
       elseif hdr.hist.qform_code > 0
           useForm='q';
       end
   end						% Jeff
   
   if isequal(preferredForm,'q')
       if hdr.hist.qform_code > 0
           useForm='q';
       elseif hdr.hist.sform_code > 0
           useForm='s';
       end
   end						% Jeff

   if isequal(useForm,'s')
      R = [hdr.hist.srow_x(1:3)
           hdr.hist.srow_y(1:3)
           hdr.hist.srow_z(1:3)];

      T = [hdr.hist.srow_x(4)
           hdr.hist.srow_y(4)
           hdr.hist.srow_z(4)];

      if det(R) == 0 | ~isequal(R(find(R)), sum(R)')
         hdr.hist.old_affine = [ [R;[0 0 0]] [T;1] ];
         R_sort = sort(abs(R(:)));
         R( find( abs(R) < tolerance*min(R_sort(end-2:end)) ) ) = 0;
         hdr.hist.new_affine = [ [R;[0 0 0]] [T;1] ];

         if det(R) == 0 | ~isequal(R(find(R)), sum(R)')
            msg = [char(10) char(10) '   Non-orthogonal rotation or shearing '];
            msg = [msg 'found inside the affine matrix' char(10)];
            msg = [msg '   in this NIfTI file. You have 3 options:' char(10) char(10)];
            msg = [msg '   1. Using included ''reslice_nii.m'' program to reslice the NIfTI' char(10)];
            msg = [msg '      file. I strongly recommand this, because it will not cause' char(10)];
            msg = [msg '      negative effect, as long as you remember not to do slice' char(10)];
            msg = [msg '      time correction after using ''reslice_nii.m''.' char(10) char(10)];
            msg = [msg '   2. Using included ''load_untouch_nii.m'' program to load image' char(10)];
            msg = [msg '      without applying any affine geometric transformation or' char(10)];
            msg = [msg '      voxel intensity scaling. This is only for people who want' char(10)];
            msg = [msg '      to do some image processing regardless of image orientation' char(10)];
            msg = [msg '      and to save data back with the same NIfTI header.' char(10) char(10)];
            msg = [msg '   3. Increasing the tolerance to allow more distortion in loaded' char(10)];
            msg = [msg '      image, but I don''t suggest this.' char(10) char(10)];
            msg = [msg '   To get help, please type:' char(10) char(10) '   help reslice_nii.m' char(10)];
            msg = [msg '   help load_untouch_nii.m' char(10) '   help load_nii.m'];
            error(msg);
         end
      end

   elseif isequal(useForm,'q')
      b = hdr.hist.quatern_b;
      c = hdr.hist.quatern_c;
      d = hdr.hist.quatern_d;

      if 1.0-(b*b+c*c+d*d) < 0
         if abs(1.0-(b*b+c*c+d*d)) < 1e-5
            a = 0;
         else
            error('Incorrect quaternion values in this NIFTI data.');
         end
      else
         a = sqrt(1.0-(b*b+c*c+d*d));
      end

      qfac = hdr.dime.pixdim(1);
      if qfac==0, qfac = 1; end
      i = hdr.dime.pixdim(2);
      j = hdr.dime.pixdim(3);
      k = qfac * hdr.dime.pixdim(4);

      R = [a*a+b*b-c*c-d*d     2*b*c-2*a*d        2*b*d+2*a*c
           2*b*c+2*a*d         a*a+c*c-b*b-d*d    2*c*d-2*a*b
           2*b*d-2*a*c         2*c*d+2*a*b        a*a+d*d-c*c-b*b];

      T = [hdr.hist.qoffset_x
           hdr.hist.qoffset_y
           hdr.hist.qoffset_z];

      %  qforms are expected to generate rotation matrices R which are
      %  det(R) = 1; we'll make sure that happens.
      %  
      %  now we make the same checks as were done above for sform data
      %  BUT we do it on a transform that is in terms of voxels not mm;
      %  after we figure out the angles and squash them to closest 
      %  rectilinear direction. After that, the voxel sizes are then
      %  added.
      %
      %  This part is modified by Jeff Gunter.
      %
      if det(R) == 0 | ~isequal(R(find(R)), sum(R)')

         %  det(R) == 0 is not a common trigger for this ---
         %  R(find(R)) is a list of non-zero elements in R; if that
         %  is straight (not oblique) then it should be the same as 
         %  columnwise summation. Could just as well have checked the
         %  lengths of R(find(R)) and sum(R)' (which should be 3)
         %
         hdr.hist.old_affine = [ [R * diag([i j k]);[0 0 0]] [T;1] ];
         R_sort = sort(abs(R(:)));
         R( find( abs(R) < tolerance*min(R_sort(end-2:end)) ) ) = 0;
         R = R * diag([i j k]);
         hdr.hist.new_affine = [ [R;[0 0 0]] [T;1] ];

         if det(R) == 0 | ~isequal(R(find(R)), sum(R)')
            msg = [char(10) char(10) '   Non-orthogonal rotation or shearing '];
            msg = [msg 'found inside the affine matrix' char(10)];
            msg = [msg '   in this NIfTI file. You have 3 options:' char(10) char(10)];
            msg = [msg '   1. Using included ''reslice_nii.m'' program to reslice the NIfTI' char(10)];
            msg = [msg '      file. I strongly recommand this, because it will not cause' char(10)];
            msg = [msg '      negative effect, as long as you remember not to do slice' char(10)];
            msg = [msg '      time correction after using ''reslice_nii.m''.' char(10) char(10)];
            msg = [msg '   2. Using included ''load_untouch_nii.m'' program to load image' char(10)];
            msg = [msg '      without applying any affine geometric transformation or' char(10)];
            msg = [msg '      voxel intensity scaling. This is only for people who want' char(10)];
            msg = [msg '      to do some image processing regardless of image orientation' char(10)];
            msg = [msg '      and to save data back with the same NIfTI header.' char(10) char(10)];
            msg = [msg '   3. Increasing the tolerance to allow more distortion in loaded' char(10)];
            msg = [msg '      image, but I don''t suggest this.' char(10) char(10)];
            msg = [msg '   To get help, please type:' char(10) char(10) '   help reslice_nii.m' char(10)];
            msg = [msg '   help load_untouch_nii.m' char(10) '   help load_nii.m'];
            error(msg);
         end

      else
         R = R * diag([i j k]);
      end					% 1st det(R)

   else
      affine_transform = 0;	% no sform or qform transform
   end

   if affine_transform == 1
      voxel_size = abs(sum(R,1));
      inv_R = inv(R);
      originator = inv_R*(-T)+1;
      orient = get_orient(inv_R);

      %  modify pixdim and originator
      %
      hdr.dime.pixdim(2:4) = voxel_size;
      hdr.hist.originator(1:3) = originator;

      %  set sform or qform to non-use, because they have been
      %  applied in xform_nii
      %
      hdr.hist.qform_code = 0;
      hdr.hist.sform_code = 0;
   end

   %  apply space_unit to pixdim if not 1 (mm)
   %
   space_unit = get_units(hdr);

   if space_unit ~= 1
      hdr.dime.pixdim(2:4) = hdr.dime.pixdim(2:4) * space_unit;

      %  set space_unit of xyzt_units to millimeter, because
      %  voxel_size has been re-scaled
      %
      hdr.dime.xyzt_units = char(bitset(hdr.dime.xyzt_units,1,0));
      hdr.dime.xyzt_units = char(bitset(hdr.dime.xyzt_units,2,1));
      hdr.dime.xyzt_units = char(bitset(hdr.dime.xyzt_units,3,0));
   end

   hdr.dime.pixdim = abs(hdr.dime.pixdim);

   return;					% change_hdr


%-----------------------------------------------------------------------
function orient = get_orient(R)

   orient = [];

   for i = 1:3
      switch find(R(i,:)) * sign(sum(R(i,:)))
      case 1
         orient = [orient 1];		% Left to Right
      case 2
         orient = [orient 2];		% Posterior to Anterior
      case 3
         orient = [orient 3];		% Inferior to Superior
      case -1
         orient = [orient 4];		% Right to Left
      case -2
         orient = [orient 5];		% Anterior to Posterior
      case -3
         orient = [orient 6];		% Superior to Inferior
      end
   end

   return;					% get_orient


%-----------------------------------------------------------------------
function [space_unit, time_unit] = get_units(hdr)

   switch bitand(hdr.dime.xyzt_units, 7)	% mask with 0x07
   case 1
      space_unit = 1e+3;		% meter, m
   case 3
      space_unit = 1e-3;		% micrometer, um
   otherwise
      space_unit = 1;			% millimeter, mm
   end

   switch bitand(hdr.dime.xyzt_units, 56)	% mask with 0x38
   case 16
      time_unit = 1e-3;			% millisecond, ms
   case 24
      time_unit = 1e-6;			% microsecond, us
   otherwise
      time_unit = 1;			% second, s
   end

   return;					% get_units
