# Supplementary material for: The successive projection algorithm as an initialization method for brain tumor segmentation using non-negative matrix factorization
Source: PLoS One. 2017 Aug 28;12(8):e0180268. doi: 10.1371/journal.pone.0180268 (PMC5573288; doi:10.1371/journal.pone.0180268)
Supplement: S1 File — The software code used within the study has been made available in the file S1_File.zip, along with one patient’s anonymized dataset. Interested researchers may run the code on this examplary dataset. The code has been written in matlab. After unzipping the file, please consult the file README_Code.docx on how to run an NMF analysis and validate the segmentation result. (ZIP) [file pone.0180268.s001.zip › S1_file/Code/NMF/HALSacc.m]

% Accelerated hierarchical alternating least squares (HALS) algorithm of
% Cichocki et al. 
%
% See N. Gillis, Nonnegative matrix factorization: complexity, algorithms
% and applications [Section 4.2, Algo. 6], PhD thesis, Universit� 
% catholique de Louvain, February 2011. 
%
% [U,V,e,t] = HALSacc(M,U,V,alpha,maxiter,timelimit)
%
% Input.
%   M              : (m x n) matrix to factorize
%   (U,V)          : initial matrices of dimensions (m x r) and (r x n)
%   alpha          : nonnegative parameter of the accelerated method
%                    alpha=1 seems to work well. 
%   maxiter        : maximum number of iterations
%   timelimit      : maximum time alloted to the algorithm
%
% Output.
%   (U,V)    : nonnegative matrices s.t. UV approximate M
%   (e,t)    : error and time after each iteration, 
%               can be displayed with plot(t,e)
%
% Remark. With alpha = 0, it reduces to the original HALS algorithm.  

function [U,V,e,t] = HALSacc(M,U,V,alpha,maxiter,timelimit)

% Initialization
etime = cputime; nM = norm(M,'fro')^2; 
[m,n] = size(M); [m,r] = size(U);
a = 0; e = norm(M-U*V,'fro'); t = []; iter = 0; 
delta = 0.01; % Can be tuned
if nargin <= 3, alpha = 1; end
if nargin <= 4, maxiter = 100; end
if nargin <= 5, timelimit = 60; end
tof=1e-5;
e_diff=Inf;
% Scaling, p. 72 of the thesis
eit1 = cputime; A = M*V'; B = V*V'; eit1 = cputime-eit1; j = 0;
% scaling = sum(sum(A.*U))/sum(B(:))/sum(sum(U'*U)); U = U*scaling; 
% Main loop
while iter <= maxiter && cputime-etime <= timelimit && e_diff>tof
    
    if j == 1, % Do not recompute A and B at first pass
        % Use actual computational time instead of estimates rhoU
        eit1 = cputime; A = M*V'; B = V*V'; eit1 = cputime-eit1; 
    end
    % Update of U
    j = 1; eit2 = cputime; eps = 1; eps0 = 1;
    cnt = 1; % Make sure the while loop entered at least once
    U = HALSupdt(M',U',B',A',eit1,alpha,delta); U = U';
%    U = normc(U);
    % Update of V
    eit1 = cputime; A = (U'*M); B = (U'*U); eit1 = cputime-eit1;
    eit2 = cputime; eps = 1; eps0 = 1; cnt = 1; 
    V = HALSupdt(M,V,B,A,eit1,alpha,delta); 
    % Evaluation of the error e at time t
    if nargout >= 3
        cnT = cputime;
        e = [e sqrt( (nM-2*sum(sum(V.*A))+ sum(sum(B.*(V*V')))) )]; 
        e_diff = abs(e(end)-e(end-1))/e(end-1);
        etime = etime+(cputime-cnT);
        t = [t cputime-etime];
    end
    if mod(iter,10)==0 || iter==1
       disp(e_diff); 
    end
    iter = iter + 1; j = 1; 
end
% iter


% Update of V <- HALS(M,U,V)
% i.e., optimizing min_{V >= 0} ||M-UV||_F^2 
% with an exact block-coordinate descent scheme
function V = HALSupdt(M,V,UtU,UtM,eit1,alpha,delta)
[r,n] = size(V); 
eit2 = cputime; % Use actual computational time instead of estimates rhoU
cnt = 1; % Enter the loop at least once
eps = 1; eps0 = 1; eit3 = 0;
while cnt == 1 || (cputime-eit2 < (eit1+eit3)*alpha && eps >= sqrt(delta)*eps0)
    nodelta = 0; if cnt == 1, eit3 = cputime; end
    for k = 1 : r
        deltaV = max((UtM(k,:)-UtU(k,:)*V)/UtU(k,k),-V(k,:));
        V(k,:) = V(k,:) + deltaV;
        nodelta = nodelta + deltaV*deltaV'; % used to compute norm(V0-V,'fro')^2;
        if V(k,:) == 0, V(k,:) = 1e-16*max(V(:)); end % safety procedure
    end
    if cnt == 1
        eps0 = nodelta; 
        eit3 = cputime-eit3; 
    end
    eps = nodelta; cnt = 0; 
end
