# Supplementary material for: The successive projection algorithm as an initialization method for brain tumor segmentation using non-negative matrix factorization
Source: PLoS One. 2017 Aug 28;12(8):e0180268. doi: 10.1371/journal.pone.0180268 (PMC5573288; doi:10.1371/journal.pone.0180268)
Supplement: S1 File — The software code used within the study has been made available in the file S1_File.zip, along with one patient’s anonymized dataset. Interested researchers may run the code on this examplary dataset. The code has been written in matlab. After unzipping the file, please consult the file README_Code.docx on how to run an NMF analysis and validate the segmentation result. (ZIP) [file pone.0180268.s001.zip › S1_file/Code/NMF/NMF_initialized.m]

function [W, H, X,select_vect,num_slices, num_rows, num_cols, errormap, frob_sum, loaded_modalities,T1C_data_tensor,edge_ROI,k,T] = NMF_initialized(X_red,select_vect,num_slices,num_rows,num_cols,nmfmethod,loaded_modalities,T1C_data_tensor,edge_ROI,k,num_iters)
%%function [W, H, X,select_vect,num_slices, num_rows, num_cols, errormap, frob_sum, loaded_modalities,T1C_data_tensor,edge_ROI,k,T] = NMF_initialized(X_red,select_vect,num_slices,num_rows,num_cols,nmfmethod,loaded_modalities,slice_ind,T1C_data_tensor,edge_ROI,k,num_iters)
% Blind source seperation of multimodal MRI data using NMF method. The user is asked to select multimodal data to be
% used for the analysis. For the MRSI data, one or more .mat files can be selected containing either fft spectra or 
% metabolite maps. For the other modalities, the data needs to be in NIFTI (.nii) format. All modalities are assumed
% to be coregistered and having the same resolution and dimensions. The above method keeps
% only the relevant pixels from the selected datasets and stores all features per pixel in columns. 
% Input:    X_red = input data matrix
%           select_vect =  matrix keeping track of which image voxels are
%                           included in the analysis
%           num_slices = number of slices
%           num_rows = number of rows
%           num_cols = number of columns
%           nmfmethod    = 0 for Matlab's NMF 
%                        = 1 for aHALS NMF (default)
%                        = 2 for Convex NMF
%                        = 3 for projected gradient NMF
%           loaded_modalities = cell array containing the names of the
%                               loaded MRI features
%           T1C_data_tensor = image tensor containing T1+contrast data (if
%                             loaded), for imaging purposes of the results
%           edge_ROI = matrix with indication of the edge voxels of the
%                      region of interest
%           k = number of sources
%           num_iter = number of NMF iterations
% Output:    W = NMF source matrix
%            H = NMF abundance matrix
%            X =  input data matrix
%            select_vect =  matrix keeping track of which image voxels are
%                           included in the analysis
%            num_slices = number of slices
%            num_rows = number of rows
%            num_cols = number of columns
%            errormap = NMF error map
%            frob_sum = sum of the NMF objective function (to be minimized)
%            loaded_modalities = cell array containing the names of the
%                                loaded MRI features
%            T1C_data_tensor = image tensor containing T1+contrast data (if
%                              loaded), for imaging purposes of the results
%            edge_ROI = matrix with indication of the edge voxels of the
%                       region of interest
%            k = number of sources
%            T = duration of the analysis  

    if (nargin<6 || isempty(nmfmethod))
        nmfmethod = 1;
    end
    
    if (nargin<13 || isempty(num_iters))
        num_iters = 1
    end
    
    if (nargin<1 || isempty(X_red)) 
        [X_red,select_vect,loaded_modalities,num_slices,num_rows,num_cols,slice_ind,NII_filename,NII_folder,T1C_data_tensor,edge_ROI] = group_multimodal_data_for_NMF;
    elseif (size(X_red,2)==num_rows*num_cols)% we want X to be in the right input format, i.e. containing only the non-zero voxels
        X_red = X_red(:,select_vect==1);
    end
    
    if(nargin<11 || isempty(k))
        k_str = inputdlg({'Specify number of sources for this patient'},'Specify number of pathological sources for this patient',[1 80]);
        k = str2num(k_str{1});
    end
    
    % avoid negative values for NMF:
    neg_ind = find(X_red<0);
    if(~isempty(neg_ind))
        X_red(neg_ind)=0;
        warndlg('Negative values have been found in the input data and were set to zero', 'Caution')
    end   
    
    nos = size(X_red,2); % number of signals
    nof = size(X_red,1); % number of features
    frob_sum = [];
    frob_min = Inf;
    eha = [];
    W0 = [];
    
    T1 = clock;
    
 for l=1:num_iters

%% Initialization :
% NNDSVD initialization
%     [W0,H0] = nndSVD(X_red, k);
%     pp = find(W0==0);
%     W0(pp) = mean(mean(W0))/100;
%     tt = find(H0==0);
%     H0(tt) = mean(mean(H0))/100;
%     for j=1:size(W0,2) 
%         W0_norm(j) = norm(W0(:,j));
%     end
%     for j=1:size(W0,2)
%         W0(:,j)=W0(:,j)/W0_norm(j);
%     end
%     for j = 1:size(H0,1)
%         H0(j,:) = H0(j,:)*W0_norm(j);
%     end 
 
% SPA initialization:
    [W0] = initialize_SPA(X_red,k);
    W0 = normc(W0);

% %     if(nmfmethod~=1)
        H0 = zeros(k,size(X_red,2));
        for j = 1:size(H0,2)
            H0(:,j) = lsqnonneg(W0,X_red(:,j));
        end 

% Fuzzy c-means initialization
%     [W0,H0]=fcm(X_red',k,[NaN NaN NaN 0]);
%     W0 = W0';
%     for j=1:size(W0,2) 
%         W0_norm(j) = norm(W0(:,j));
%     end
%     for j=1:size(W0,2)
%         W0(:,j)=W0(:,j)/W0_norm(j);
%     end
%     for j = 1:size(H0,1)
%         H0(j,:) = H0(j,:)*W0_norm(j);
%     end 

     [W_temp,H_temp,eha_temp] = onelevelNMF(X_red,k,nmfmethod,W0,H0);

    for j=1:size(W_temp,2) 
        W_norm(j) = norm(W_temp(:,j));
    end

    for j=1:size(W_temp,2)
        W_temp(:,j)=W_temp(:,j)/W_norm(j);
    end

    for j = 1:size(H_temp,1)
        H_temp(j,:) = H_temp(j,:)*W_norm(j);
    end 

    frob_norm_temp = norm(X_red-W_temp*H_temp,'fro');
    frob_sum  = [frob_sum frob_norm_temp];
    
    if(frob_norm_temp<frob_min)
        frob_min = frob_norm_temp;
        Wopt = W_temp;
        Hopt = H_temp;
        eha = eha_temp;
    end

 end
         
     nof_red = size(X_red,1); 

    % error maps
    errormap = zeros(size(Wopt,2),nos);
    sigma = zeros(nos,1);

    for j = 1:nos
        sigma (j) = norm(Wopt*Hopt(:,j)-X_red(:,j))^2/(nof_red-2);
        errormap(:,j) = sqrt(diag(sigma(j).*inv((Wopt'*Wopt))));
    end  
            
    % Including the zero columns in H and X. This way, X, W and H get consistent
    % dimensions
    
    H = zeros(size(Hopt,1),num_rows*num_cols*num_slices);
    X = zeros(nof_red,num_rows*num_cols*num_slices);   
    H(:,select_vect==1) = Hopt;
    X(:,select_vect==1) = X_red;
    W = Wopt;
    
    T2 = clock;
    T = T2-T1;
    
% For plotting abundance maps:    
%     for i=1:size(H,1)
%        H1=H(i,(mid-1)*num_rows*num_cols+1:mid*num_rows*num_cols);
%        H1=reshape(H1,sqrt(size(H1,2)),sqrt(size(H1,2)));
%        figure, imagesc(H1)       
%     end
%%%%%%%%%%%%%%%%%%%%%%%%%%%%%%%%%%%%%%%%%%%%%%%%%%%%%%%%%%%%%%%%%%%%%%%%%%%%
 
