# Supplementary material for: The successive projection algorithm as an initialization method for brain tumor segmentation using non-negative matrix factorization
Source: PLoS One. 2017 Aug 28;12(8):e0180268. doi: 10.1371/journal.pone.0180268 (PMC5573288; doi:10.1371/journal.pone.0180268)
Supplement: S1 File — The software code used within the study has been made available in the file S1_File.zip, along with one patient’s anonymized dataset. Interested researchers may run the code on this examplary dataset. The code has been written in matlab. After unzipping the file, please consult the file README_Code.docx on how to run an NMF analysis and validate the segmentation result. (ZIP) [file pone.0180268.s001.zip › S1_file/Code/NMF/group_multimodal_data_for_NMF.m]

function [data_matrix_red,select_vect,loaded_modalities,num_slices,num_rows,num_cols,slice_ind,NII_filename,NII_folder,T1C_data_tensor,edge_ROI] = group_multimodal_data_for_NMF
% This function allows the user to select multimodal MR datasets from several .mat
% or .nii files to group them into a matrix suitable as input for NMF or clustering. For the MRSI data, one or more .mat files can be selected containing either fft spectra or 
% metabolite maps. For the other modalities, the data needs to be in NIFTI (.nii) format. All modalities are assumed
% to be coregistered and having the same resolution and dimensions. The above method keeps only the relevant pixels from the selected datasets and stores all features per pixel in 
% columns. Each row of data_matrix_red contains the non-zero values of 1 selected modality.
% Output:    data_matrix_red =  input data matrix, each column corresponds
%                               to the MRI features of one voxel.
%            select_vect =  matrix keeping track of which image voxels are
%                           included in the analysis
%            loaded_modalities = cell array containing the names of the
%                                loaded MRI features
%            num_slices = number of slices
%            num_rows = number of rows
%            num_cols = number of columns
%            slice_ind = slice index/indices to be analyzed
%            NII_filename = cell array containing the names of the loaded
%                           nifti files
%            NII_folder =  cell array containing the names of the loaded
%                          nifti folders
%            T1C_data_tensor = image tensor containing T1+contrast data (if
%                              loaded), for imaging purposes of the results
%            edge_ROI = matrix with indication of the edge voxels of the
%                       region of interest

%clear all
%close all

T1C_data_tensor = []; %added to facilitate creation of overlay images during validation

hasMRSI = 0;
hasmetabs = 0;
hasT1 = 0;
hasT1C = 0;
hasT2 = 0;
hasCBF = 0;
hasCBV = 0;
hasMD = 0;
hasMK = 0;
hasFA = 0;
hasAK = 0;
hasRK = 0;
hasFLAIR = 0;
hasB0 = 0;
num_loaded_files = 0;
num_loaded_modalities = 0;
loaded_modalities_temp = {};
loaded_modalities = {}; % modalities will be stored in the right order in this one
ppm_axis = [];
normalization = '';
metab_max = 0;
data_matrix_red = [];
num_MRSI_slices = 0;

% STEP 1: do you want to include MRSI data?
% The MRSI data are directly put in the data tensor to avoid too high
% memory usage and slow execution. Other modalities will be stored in
% seperated matrices first. Once all the required modalities have been read
% in, we can add them in a sorted way in the data tensor 

 ans1 = questdlg('Do you want to include MRSI spectra or metabolite maps in the NMF analysis?','Saving option','Yes');
% ans1='Yes';

if(strcmp(ans1,'Yes'))
    [MRSI_filename, MRSI_folder] = uigetfile('*.mat','Pick .mat file containing MRSI spectra or metabolites');       
        if (MRSI_filename == 0)
        errordlg('No data has been selected', 'Error');
        return
        end
        if(~isempty(strfind(MRSI_filename,'fft'))) % spectra have been read in
            mat_format = 'spectra';
            MRSI_file = load (fullfile(MRSI_folder,MRSI_filename)); 
            num_rows = size(MRSI_file.fft_data_interp,1);
            num_cols = size(MRSI_file.fft_data_interp,2);
            size3 = size(MRSI_file.fft_data_interp,3);
            img_dim = num_rows*num_cols;
            data_matrix = reshape(MRSI_file.fft_data_interp,img_dim,size3);
            ppm_axis = MRSI_file.ppm_axis;
            num_loaded_modalities = 1;
            loaded_modalities_temp{num_loaded_modalities} = 'MRSI_spectra'
            loaded_modalities{num_loaded_modalities} = 'MRSI_spectra';
        elseif(~isempty(strfind(MRSI_filename,'metab')) | ~isempty(strfind(MRSI_filename,'Metab'))) % metabolite map has been read in           
            hasmetabs = 1;
            mat_format = 'metabolites';  
            MRSI_file = load (fullfile(MRSI_folder,MRSI_filename));
%            ans1b = questdlg('Do you want to use metabolite ratios or absolute values?','Metabolite values','Ratios','Absolute values','Ratios');
             ans1b = 'Absolute values';
            if(strcmp(ans1b,'Ratios'))
                num_rows = size(MRSI_file.ampl_ratios_tensor_interp,1);
                num_cols = size(MRSI_file.ampl_ratios_tensor_interp,2);
                if(length(size(MRSI_file.ampl_ratios_tensor_interp))==4)
                    num_MRSI_slices = size(MRSI_file.ampl_ratios_tensor_interp,3);
                else
                    num_MRSI_slices = 1;
                end                
                img_dim = num_rows*num_cols*num_MRSI_slices;
                metabs = MRSI_file.compNames_ratios;
                selection = listdlg('ListString',metabs,'PromptString','Which metabolites do you want to include?');
                num_metabs = length(selection);
                if (num_metabs < 1) %this means no metabolites have been selected
                     errordlg('No metabolites have been selected', 'Error');
                     return
                end
                data_matrix = reshape(MRSI_file.ampl_ratios_tensor_interp(:,:,selection),img_dim,num_metabs); % currently only the ampl_sum metabolite data are loaded
                num_loaded_modalities = num_metabs;
                loaded_modalities_temp = metabs(selection)
            elseif(strcmp(ans1b,'Absolute values'))
                num_rows = size(MRSI_file.ampl_sum_tensor_interp,1);
                num_cols = size(MRSI_file.ampl_sum_tensor_interp,2);
                metabs = MRSI_file.compNames_sum;
                selection = listdlg('ListString',metabs,'PromptString','Which metabolites do you want to include?');              
                selected_metabs = metabs(selection);
                num_metabs = length(selection);
                if (num_metabs < 1) %this means no metabolites have been selected
                     errordlg('No metabolites have been selected', 'Error');
                     return
                end
                if(length(size(MRSI_file.ampl_sum_tensor_interp))==4)
                    num_MRSI_slices = size(MRSI_file.ampl_sum_tensor_interp,3);
                    img_dim = num_rows*num_cols*num_MRSI_slices;
                    data_matrix = reshape(MRSI_file.ampl_sum_tensor_interp(:,:,:,selection),img_dim,num_metabs); % currently only the ampl_sum metabolite data are loaded
                else
                    num_MRSI_slices = 1;
                    img_dim = num_rows*num_cols*num_MRSI_slices;
                    data_matrix = reshape(MRSI_file.ampl_sum_tensor_interp(:,:,selection),img_dim,num_metabs); % currently only the ampl_sum metabolite data are loaded
                end
                num_loaded_modalities = num_metabs;
                loaded_modalities_temp = metabs(selection)
            else
                errordlg('No proper selection of metabolite values', 'Error');
                return
            end
        else 
            errordlg('It is unclear whether selected file contains spectra or metabolite maps', 'Error');
            return
        end   
    hasMRSI = 1;
    num_loaded_files = 1;
    filename_list = {MRSI_filename};
    folder_list = {MRSI_folder};
    num_slabs = 1;

    select_vect = ones(num_rows,num_cols,num_MRSI_slices); % this vector will be used to decide which pixels will be included in the analysis. 
    for i=1:img_dim*num_slabs
            select_vect(i) = ~isempty(find(data_matrix(i,:)~=0));
    end
end

% STEP 2: inclusion of other MR modalities

% ans3 = questdlg('Do you want to include data from other MR modalities?','Saving option','No');
 ans3 = 'Yes';

if(strcmp(ans3,'Yes'))
    % Input for data normalization. The user can normalize the data in 3
    % different ways
%    ans5 = questdlg('Do you want to normalize the modalities?','Normalization','Normalize wrt NAWM','Rescale Range','No','No');  
ans5 = 'Rescale Range';
    if(strcmp(ans5,'Normalize wrt NAWM'))
        normalization = 'NAWM';
        [NII_filename, NII_folder] = uigetfile('*.nii','Pick NAWM ROI .nii file');
        NII_file = load_untouch_nii(fullfile(NII_folder,NII_filename)); 
        NAWM_ROI_data_tensor = single(NII_file.img);
        NAWM = find(NAWM_ROI_data_tensor >= 1);
    elseif(strcmp(ans5,'Rescale Range'))
        normalization = 'range';  
    end
    
    % you have to specify which slices of each selected image file are intersecting with the slabs and/or will be used in the analysis
    slice_ind_str = inputdlg({'If the slices correspond to MRSI slabs, import them in the same order as the slabs! (e.g.: 12,13,17)'},'Specify the slices to be used in the analysis',[1 100]);
    if(~isempty(strfind(slice_ind_str{1},':')))
        delimiters = strfind(slice_ind_str{1},':');
    else
        delimiters = strfind(slice_ind_str{1},',');
    end
          
    if (isempty(delimiters)) % this means only 1 slice 
        slice_ind = str2num(slice_ind_str{1}); 
    elseif(~isempty(strfind(slice_ind_str{1},':')))
        ind1 = str2num(slice_ind_str{1}(1:delimiters(1)-1));
        ind2 = str2num(slice_ind_str{1}(delimiters(end)+1:end));
        slice_ind = (ind1:ind2);
    else
       slice_ind(1) = str2num(slice_ind_str{1}(1:delimiters(1)-1));
       slice_ind(end) = str2num(slice_ind_str{1}(delimiters(end)+1:end));
       for i=2:num_slices-1
           ind1 = delimiters(i-1)+1;
           ind2 = delimiters(i)-1;
           slice_ind(i) = str2num(slice_ind_str{1}(ind1:ind2));
       end    
    end
    
    num_slices = length(slice_ind);
    
    if (hasMRSI && num_slices ~= num_MRSI_slices)
        errordlg('Number of slices not equal to number of slabs. Data can not be grouped', 'Error');
        return  
    end
    
    while(strcmp(ans3,'Yes'))   
        [NII_filename, NII_folder] = uigetfile('*.nii','Pick .nii file','Multiselect','On');
        
        if(iscell(NII_filename))
            num_files = length(NII_filename);
        else
            NII_filename = {NII_filename};
            num_files = 1;
        end
        
        for k=1:num_files
        
        NII_file = load_untouch_nii(fullfile(NII_folder,NII_filename{k})); 
        
        if(NII_file.hdr.hist.srow_x(1)>0)
            NII_file.img = flipdim(NII_file.img,1);
        end
        
        if(NII_file.hdr.hist.srow_y(2)>0)
            NII_file.img = flipdim(NII_file.img,2);
        end
        
            if(~isempty(strfind(NII_filename{k},'T2'))) % T2 data have been read in
                if(hasT2 == 0)
                    num_loaded_modalities = num_loaded_modalities+1; 
                    num_loaded_files = num_loaded_files+1;
                    filename_list{num_loaded_files} = NII_filename{k};
                    folder_list{num_loaded_files} = NII_folder;
                    T2_data_tensor = single(NII_file.img(:,:,slice_ind));
                    for i=1:size(T2_data_tensor,3)
                        T2_data_tensor(:,:,i) = (T2_data_tensor(:,:,i)'); % to align images with MRSI data
                    end
                    if(strcmp(normalization,'NAWM'))
                        T2_NAWM = mean(NII_file.img(NAWM))
                    end
                    hasT2 = 1;
                    loaded_modalities_temp{num_loaded_modalities} = 'T2'
                else
                    uiwait(warndlg('T2 data have already been selected before. The selected file will not be added', 'Caution'));
                end
            elseif(~isempty(strfind(NII_filename{k},'TRA+')) | ~isempty(strfind(NII_filename{k},'MPRAGE+')) | ~isempty(strfind(NII_filename{k},'gds'))) % T1+C data have been read in
                if(hasT1C == 0)
                    num_loaded_modalities = num_loaded_modalities+1; 
                    num_loaded_files = num_loaded_files+1;
                    filename_list{num_loaded_files} = NII_filename{k};
                    folder_list{num_loaded_files} = NII_folder;                    
                    T1C_data_tensor = single(NII_file.img(:,:,slice_ind));
                    for i=1:num_slices
                        T1C_data_tensor(:,:,i) = (T1C_data_tensor(:,:,i)'); 
                    end
                    if(strcmp(normalization,'NAWM'))
                        T1C_NAWM = mean(NII_file.img(NAWM))
                    end
                    hasT1C = 1;
                    loaded_modalities_temp{num_loaded_modalities} = 'T1+C'
                else
                    uiwait(warndlg('T1+C data have already been selected before. The selected file will not be added', 'Caution'));
                end
            elseif(~isempty(strfind(NII_filename{k},'MPRAGE')) | ~isempty(strfind(NII_filename{k},'T1'))) % T1 data have been read in
                if(hasT1 == 0)
                    num_loaded_modalities = num_loaded_modalities+1; 
                    num_loaded_files = num_loaded_files+1;
                    filename_list{num_loaded_files} = NII_filename{k};
                    folder_list{num_loaded_files} = NII_folder;                    
                    T1_data_tensor = single(NII_file.img(:,:,slice_ind));
                    for i=1:num_slices
                        T1_data_tensor(:,:,i) = (T1_data_tensor(:,:,i)'); 
                    end
                    if(strcmp(normalization,'NAWM'))
                        T1_NAWM = mean(NII_file.img(NAWM))
                    end
                    hasT1 = 1;
                    loaded_modalities_temp{num_loaded_modalities} = 'T1'
                else
                    uiwait(warndlg('T1+C data have already been selected before. The selected file will not be added', 'Caution'));
                end
            elseif(~isempty(strfind(NII_filename{k},'FLAIR'))) % FLAIR data have been read in
                if(hasFLAIR == 0)
                    num_loaded_modalities = num_loaded_modalities+1; 
                    num_loaded_files = num_loaded_files+1;
                    filename_list{num_loaded_files} = NII_filename{k};
                    folder_list{num_loaded_files} = NII_folder;
                    FLAIR_data_tensor = single(NII_file.img(:,:,slice_ind));
                    for i=1:size(FLAIR_data_tensor,3)
                        FLAIR_data_tensor(:,:,i) = (FLAIR_data_tensor(:,:,i)'); % to align images with MRSI data
                    end
                    if(strcmp(normalization,'NAWM'))
                        FLAIR_NAWM = mean(NII_file.img(NAWM))
                    end
                    hasFLAIR = 1;
                    loaded_modalities_temp{num_loaded_modalities} = 'FLAIR'
                else
                    uiwait(warndlg('FLAIR data have already been selected before. The selected file will not be added', 'Caution'));
                end
            elseif(~isempty(strfind(NII_filename{k},'CBF'))) % CBF data have been read in
                if(hasCBF == 0)
                    num_loaded_modalities = num_loaded_modalities+1; 
                    num_loaded_files = num_loaded_files+1;
                    filename_list{num_loaded_files} = NII_filename{k};
                    folder_list{num_loaded_files} = NII_folder;                    
                    CBF_data_tensor = single(NII_file.img(:,:,slice_ind)); % transformation to single format still required here for perfusion data
                    for i=1:num_slices
                        CBF_data_tensor(:,:,i) = (CBF_data_tensor(:,:,i)');
                    end
                    if(strcmp(normalization,'NAWM'))
                        CBF_NAWM = mean(NII_file.img(NAWM));
                    end
                    hasCBF = 1;
                    loaded_modalities_temp{num_loaded_modalities} = 'CBF'
                else
                    uiwait(warndlg('CBF data have already been selected before. The selected file will not be added', 'Caution'));
                end
            elseif(~isempty(strfind(NII_filename{k},'CBV'))) % CBV data have been read in
                if(hasCBV == 0)
                    num_loaded_modalities = num_loaded_modalities+1; 
                    num_loaded_files = num_loaded_files+1;
                    filename_list{num_loaded_files} = NII_filename{k};
                    folder_list{num_loaded_files} = NII_folder;                    
                    CBV_data_tensor = single(NII_file.img(:,:,slice_ind)); % transformation to single format still required here for perfusion data
                    for i=1:num_slices
                        CBV_data_tensor(:,:,i) = (CBV_data_tensor(:,:,i)');
                    end
                    if(strcmp(normalization,'NAWM'))
                        CBV_NAWM = mean(NII_file.img(NAWM));
                    end
                    hasCBV = 1;
                    loaded_modalities_temp{num_loaded_modalities} = 'CBV'
                else
                    uiwait(warndlg('CBV data have already been selected before. The selected file will not be added', 'Caution'));
                end
            elseif(~isempty(strfind(NII_filename{k},'_1'))) % b0 data have been read in
                if(hasB0 == 0)
                    num_loaded_modalities = num_loaded_modalities+1; 
                    num_loaded_files = num_loaded_files+1;
                    filename_list{num_loaded_files} = NII_filename{k};
                    folder_list{num_loaded_files} = NII_folder;                    
                    B0_data_tensor = single(NII_file.img(:,:,slice_ind));
                    for i=1:num_slices
                        B0_data_tensor(:,:,i) = (B0_data_tensor(:,:,i)'); 
                    end
                    if(strcmp(normalization,'NAWM'))
                        B0_NAWM = mean(NII_file.img(NAWM))
                    end
                    hasB0 = 1;
                    loaded_modalities_temp{num_loaded_modalities} = 'B0'
                else
                    uiwait(warndlg('B0 data have already been selected before. The selected file will not be added', 'Caution'));
                end
            elseif(~isempty(strfind(NII_filename{k},'MD')) | ~isempty(strfind(NII_filename{k},'adc'))) % MD data have been read in
                if(hasMD == 0)
                    num_loaded_modalities = num_loaded_modalities+1; 
                    num_loaded_files = num_loaded_files+1;
                    filename_list{num_loaded_files} = NII_filename{k};
                    folder_list{num_loaded_files} = NII_folder;
                    MD_data_tensor = single(NII_file.img(:,:,slice_ind));
                    for i=1:num_slices
                        MD_data_tensor(:,:,i) = (MD_data_tensor(:,:,i)');
                    end
                    if(strcmp(normalization,'NAWM'))
                        MD_NAWM = mean(NII_file.img(NAWM));
                    end
                    hasMD = 1;
                    loaded_modalities_temp{num_loaded_modalities} = 'MD'
                else
                    uiwait(warndlg('MD data have already been selected before. The selected file will not be added', 'Caution'));
                end
            elseif(~isempty(strfind(NII_filename{k},'MK'))) % MK data have been read in
                if(hasMK == 0)
                    num_loaded_modalities = num_loaded_modalities+1; 
                    num_loaded_files = num_loaded_files+1;
                    filename_list{num_loaded_files} = NII_filename{k};
                    folder_list{num_loaded_files} = NII_folder;
                    MK_data_tensor = single(NII_file.img(:,:,slice_ind));
                    for i=1:num_slices
                        MK_data_tensor(:,:,i) = (MK_data_tensor(:,:,i)');
                    end
                    if(strcmp(normalization,'NAWM'))
                        MK_NAWM = mean(NII_file.img(NAWM));
                    end
                    hasMK = 1;
                    loaded_modalities_temp{num_loaded_modalities} = 'MK'
                else
                    uiwait(warndlg('MK data have already been selected before. The selected file will not be added', 'Caution'));
                end
             elseif(~isempty(strfind(NII_filename{k},'FA'))) % FA data have been read in
                if(hasFA == 0)
                    num_loaded_modalities = num_loaded_modalities+1; 
                    num_loaded_files = num_loaded_files+1;
                    filename_list{num_loaded_files} = NII_filename{k};
                    folder_list{num_loaded_files} = NII_folder;                    
                    FA_data_tensor = single(NII_file.img(:,:,slice_ind));
                    for i=1:num_slices
                        FA_data_tensor(:,:,i) = (FA_data_tensor(:,:,i)'); 
                    end
                    if(strcmp(normalization,'NAWM'))
                        FA_NAWM = mean(NII_file.img(NAWM));
                    end
                    hasFA = 1;
                    loaded_modalities_temp{num_loaded_modalities} = 'FA'
                else
                    uiwait(warndlg('FA data have already been selected before. The selected file will not be added', 'Caution'));
                end
            elseif(~isempty(strfind(NII_filename{k},'AK'))) % AK data have been read in
                if(hasAK == 0)
                    num_loaded_modalities = num_loaded_modalities+1; 
                    num_loaded_files = num_loaded_files+1;
                    filename_list{num_loaded_files} = NII_filename{k};
                    folder_list{num_loaded_files} = NII_folder;
                    AK_data_tensor = single(NII_file.img(:,:,slice_ind));
                    for i=1:num_slices
                        AK_data_tensor(:,:,i) = (AK_data_tensor(:,:,i)');
                    end
                    if(strcmp(normalization,'NAWM'))
                        AK_NAWM = mean(NII_file.img(NAWM));
                    end
                    hasAK = 1;
                    loaded_modalities_temp{num_loaded_modalities} = 'AK'
                else
                    uiwait(warndlg('AK data have already been selected before. The selected file will not be added', 'Caution'));
                end
            elseif(~isempty(strfind(NII_filename{k},'RK'))) % RK data have been read in
                if(hasRK == 0)
                    num_loaded_modalities = num_loaded_modalities+1; 
                    num_loaded_files = num_loaded_files+1;
                    filename_list{num_loaded_files} = NII_filename{k};
                    folder_list{num_loaded_files} = NII_folder;
                    RK_data_tensor = single(NII_file.img(:,:,slice_ind));
                    for i=1:num_slices
                        RK_data_tensor(:,:,i) = (RK_data_tensor(:,:,i)');
                    end
                    if(strcmp(normalization,'NAWM'))
                        RK_NAWM = mean(NII_file.img(NAWM));
                    end
                    hasRK = 1;
                    loaded_modalities_temp{num_loaded_modalities} = 'RK'
                else
                    uiwait(warndlg('RK data have already been selected before. The selected file will not be added', 'Caution'));
                end
            else 
                uiwait(warndlg('Selected file is not recognized as containing MR data. Data in the selected file will not be added', 'Caution'));
            end   
        end
        ans3 = questdlg('Do you want to include data from other MR modalities?','Saving option','No');
    end
    
    if(~hasMRSI)
        num_rows = size(NII_file.img,1);
        num_cols = size(NII_file.img,2);
        img_dim = num_rows*num_cols;
        select_vect = ones(num_rows,num_cols,num_slices); % in this case no MRSI data have been imported, so no pixels will be excluded due to the MRSI data, i.e. all elements in the vector stay '1'
    end
    
% Selection of ROI

% ans4 = questdlg('Do you want to select a ROI?','Saving option','No');
ans4 = 'No';

if(strcmp(ans4,'Yes'))
    [NII_filename, NII_folder] = uigetfile('*.nii','Pick ROI .nii file');
    NII_file = load_untouch_nii(fullfile(NII_folder,NII_filename)); 
    ROI_data_tensor = single(NII_file.img(:,:,slice_ind));
%     for i=1:num_slices
%         ROI_data_tensor(:,:,i) = flipud(ROI_data_tensor(:,:,i)');
%     end
    no_ROI = find(ROI_data_tensor < 0.1); % arbitrary treshold, might not be valid with all ROI data
    select_vect(no_ROI) = 0;
end
    
    
    if (hasT2)
        no_T2_data = find(T2_data_tensor==0);
        select_vect(no_T2_data) = 0; 
        nan_T2_data = isnan(T2_data_tensor);
        T2_data_tensor(nan_T2_data) = 0;
    end
    
    if (hasT1C)
        no_T1C_data = find(T1C_data_tensor==0);
        select_vect(no_T1C_data) = 0;
        nan_T1C_data = isnan(T1C_data_tensor);
        T1C_data_tensor(nan_T1C_data) = 0;
    end
    
    if (hasFLAIR)
%         no_FLAIR_data = find(FLAIR_data_tensor==0);
%         select_vect(no_FLAIR_data) = 0;
        nan_FLAIR_data = isnan(FLAIR_data_tensor);
        FLAIR_data_tensor(nan_FLAIR_data) = 0;
    end
    
    if (hasCBV)
%         [~,I] = sort(CBV_data_tensor(select_vect==1),'descend');
%         kk = find(select_vect==1);
%         no_CBV_data = kk(I(1:20));
%         select_vect(no_CBV_data) = 0; 
        nan_CBV_data = isnan(CBV_data_tensor);
        CBV_data_tensor(nan_CBV_data) = 0;
    end
    
    if (hasMD)
%         no_MD_data = find(MD_data_tensor < 1e-4); % not sure if this threshold is suited for all diffusiom images
%         select_vect(no_MD_data) = 0; 
        nan_MD_data = isnan(MD_data_tensor);
        MD_data_tensor(nan_MD_data) = 0;
    end
    
    if (hasMK)
%          no_MK_data = find(MK_data_tensor < 1e-4);
%          select_vect(no_MK_data) = 0; 
         nan_MK_data = isnan(MK_data_tensor);
         MK_data_tensor(nan_MK_data) = 0;
    end           
    
    if (hasFA)
%          no_FA_data = find(FA_data_tensor < 1e-4);
%          select_vect(no_FA_data) = 0; 
         nan_FA_data = isnan(FA_data_tensor);
         FA_data_tensor(nan_FA_data) = 0;
    end  
else
    num_slices = num_MRSI_slices; % in this case only MRSI data is selected
end
        
% Only real part of the spectra is selected here to avoid phase problems        
if (hasMRSI)
    if(hasmetabs)      
        mI_ind = find(strcmp(selected_metabs,'Myo')==1) ;
        if(~isempty(mI_ind))
            data_matrix_red = [data_matrix_red data_matrix(select_vect==1,mI_ind)];
            loaded_modalities = [loaded_modalities 'mI'];
        end
        Gly_ind = find(strcmp(selected_metabs,'Gly')==1) ;
        if(~isempty(Gly_ind))
            data_matrix_red = [data_matrix_red data_matrix(select_vect==1,Gly_ind)];
            loaded_modalities = [loaded_modalities 'Gly'];
        end
        Cho_ind = find(strcmp(selected_metabs,'Cho')==1|strcmp(selected_metabs,'PCho')==1);
        if(~isempty(Cho_ind))
            data_matrix_red = [data_matrix_red data_matrix(select_vect==1,Cho_ind)];
            loaded_modalities = [loaded_modalities 'Cho'];
        end
        Cre_ind = find(strcmp(selected_metabs,'Cr')==1|strcmp(selected_metabs,'Cre')==1);
        if(~isempty(Cre_ind))
            data_matrix_red = [data_matrix_red data_matrix(select_vect==1,Cre_ind)];
            loaded_modalities = [loaded_modalities 'Cre'];
        end
        Glx_ind = find(strcmp(selected_metabs,'Glx')==1) ;
        if(~isempty(Glx_ind))
            data_matrix_red = [data_matrix_red data_matrix(select_vect==1,Glx_ind)];
            loaded_modalities = [loaded_modalities 'Glx'];
        end
        NAA_ind = find(strcmp(selected_metabs,'NAA')==1) ;
        if(~isempty(NAA_ind))
            data_matrix_red = [data_matrix_red data_matrix(select_vect==1,NAA_ind)];
            loaded_modalities = [loaded_modalities 'NAA'];
        end
        Lac_ind = find(strcmp(selected_metabs,'Lac')==1) ;
        if(~isempty(Lac_ind))
            data_matrix_red = [data_matrix_red data_matrix(select_vect==1,Lac_ind)];
            loaded_modalities = [loaded_modalities 'Lac'];
        end
        Lip1_ind = find(strcmp(selected_metabs,'Lip')==1|strcmp(selected_metabs,'Lip1')==1) ;
        if(~isempty(Lip1_ind))
            data_matrix_red = [data_matrix_red data_matrix(select_vect==1,Lip1_ind)];
            loaded_modalities = [loaded_modalities 'Lip'];
        end
        Lip2_ind = find(strcmp(selected_metabs,'Lip2')==1) ;
        if(~isempty(Lip2_ind))
            data_matrix_red = [data_matrix_red data_matrix(select_vect==1,Lip2_ind)];
            loaded_modalities = [loaded_modalities 'Lip2'];
        end
    else
        data_matrix = real(data_matrix);
        data_matrix_red = data_matrix(select_vect==1,:);
    end
else
    data_matrix_red = [];
end

%% No longer used:
% if(hasmetabs && strcmp(normalization,'max'))
%     for i=1:size(data_matrix_red,2)
%         data_matrix_red(:,i) =  data_matrix_red(:,i)/max(data_matrix_red(:,i));
%     end
% end

% The following code makes sure the selected modalities are stored in the
% data matrix in an orderly fashion, i.e.: MRSI - anatomical - perfusion -
% diffusion. Only pixels that satisfy the selection criteria (based on
% select_vect) are kept. 

% Used for plotting:
mid = round(num_slices/2);

if (hasmetabs) % Visualization of the metab maps for verification purpose
    for i=1:size(data_matrix,2)
         figure, imagesc(reshape(data_matrix((mid-1)*num_rows*num_cols+1:mid*num_rows*num_cols,i),num_rows,num_cols))
        title(metabs(selection(i)))
        if(hasMRSI)
            if(isfield(MRSI_file,'cc_lines'))
                hold on
                    for j=1:length(MRSI_file.cc_lines(:,1))
                        plot(MRSI_file.cc2(MRSI_file.cc_lines(j,:)),MRSI_file.cc1(MRSI_file.cc_lines(j,:)),'g-'),
                    end
            end
        end
    end
end

edge_ROI = edge(reshape(select_vect(:,:,1),num_rows,num_cols)); % will be used to delineate the edges in the images

if (hasT2)
     if(strcmp(normalization,'NAWM'))
            T2_data_tensor = T2_data_tensor/T2_NAWM;
     end
    data_matrix_red = [data_matrix_red T2_data_tensor(select_vect==1)];
    loaded_modalities{length(loaded_modalities)+1} = 'T2';
    out = imoverlay(T2_data_tensor(:,:,mid),edge_ROI,[0 1 0]);
    figure, imagesc(out) % For verification purpose of the input data
%     figure, imagesc(T2_data_tensor(:,:,1))
    title('T2')
end

if (hasT1C)
     if(strcmp(normalization,'NAWM'))
            T1C_data_tensor = T1C_data_tensor/T1_NAWM;           
     end
    data_matrix_red = [data_matrix_red T1C_data_tensor(select_vect==1)]; 
    loaded_modalities{length(loaded_modalities)+1} = 'T1C';
    out = imoverlay(T1C_data_tensor(:,:,mid),edge_ROI,[0 1 0]);
    figure, imagesc(out) 
%     figure, imagesc(T1_data_tensor(:,:,1))
    title('T1C')
end

if (hasT1)
     if(strcmp(normalization,'NAWM'))
            T1_data_tensor = T1_data_tensor/T1_NAWM;           
     end
    data_matrix_red = [data_matrix_red T1_data_tensor(select_vect==1)]; 
    loaded_modalities{length(loaded_modalities)+1} = 'T1';
    out = imoverlay(T1_data_tensor(:,:,mid),edge_ROI,[0 1 0]);
    figure, imagesc(out) 
%     figure, imagesc(T1_data_tensor(:,:,1))
    title('T1')
end

if (hasFLAIR)
     if(strcmp(normalization,'NAWM'))
            FLAIR_data_tensor = FLAIR_data_tensor/FLAIR_NAWM;
     end 
    data_matrix_red = [data_matrix_red FLAIR_data_tensor(select_vect==1)];  
    loaded_modalities{length(loaded_modalities)+1} = 'FLAIR';
    out = imoverlay(FLAIR_data_tensor(:,:,mid),edge_ROI,[0 1 0]);
    figure, imagesc(out) 
%     figure, imagesc(FLAIR_data_tensor(:,:,1))
    title('FLAIR')
end

if (hasCBF)
     if(strcmp(normalization,'NAWM'))
            CBF_data_tensor = CBF_data_tensor/CBF_NAWM;
     end 
    data_matrix_red = [data_matrix_red CBF_data_tensor(select_vect==1)];  
    loaded_modalities{length(loaded_modalities)+1} = 'CBF';
    out = imoverlay(CBF_data_tensor(:,:,mid),edge_ROI,[0 1 0]);
    figure, imagesc(out)
%     figure, imagesc(CBF_data_tensor(:,:,1))
    title('CBF')
end

if (hasCBV)
     if(strcmp(normalization,'NAWM'))
            CBV_data_tensor = CBV_data_tensor/CBV_NAWM;           
     end  
    data_matrix_red = [data_matrix_red CBV_data_tensor(select_vect==1)];  
    loaded_modalities{length(loaded_modalities)+1} = 'CBV';
    out = imoverlay(CBV_data_tensor(:,:,mid),edge_ROI,[0 1 0]);
    figure, imagesc(out)
%     figure, imagesc(CBV_data_tensor(:,:,1))
    title('CBV')
end

if (hasB0)
     if(strcmp(normalization,'NAWM'))
            B0_data_tensor = B0_data_tensor/B0_NAWM;
     end  
    data_matrix_red = [data_matrix_red B0_data_tensor(select_vect==1)];    
    loaded_modalities{length(loaded_modalities)+1} = 'B0';
    out = imoverlay(B0_data_tensor(:,:,mid),edge_ROI,[0 1 0]);
    figure, imagesc(out)
%     figure, imagesc(B0_data_tensor(:,:,1))
    title('B0')
end

if (hasMD)
     if(strcmp(normalization,'NAWM'))
            MD_data_tensor = MD_data_tensor/MD_NAWM;
     end  
    data_matrix_red = [data_matrix_red MD_data_tensor(select_vect==1)];    
    loaded_modalities{length(loaded_modalities)+1} = 'MD';
    out = imoverlay(MD_data_tensor(:,:,mid),edge_ROI,[0 1 0]);
    figure, imagesc(out)
%     figure, imagesc(MD_data_tensor(:,:,1))
    title('MD')
end

if (hasMK)
     if(strcmp(normalization,'NAWM'))
            MK_data_tensor = MK_data_tensor/MK_NAWM;
     end  
    data_matrix_red = [data_matrix_red MK_data_tensor(select_vect==1)];   
    loaded_modalities{length(loaded_modalities)+1} = 'MK';
    out = imoverlay(MK_data_tensor(:,:,mid),edge_ROI,[0 1 0]);
    figure, imagesc(out)
%     figure, imagesc(MK_data_tensor(:,:,1))
    title('MK')
end

if (hasFA)
     if(strcmp(normalization,'NAWM'))
            FA_data_tensor = FA_data_tensor/FA_NAWM;
     end  
    data_matrix_red = [data_matrix_red FA_data_tensor(select_vect==1)];   
    loaded_modalities{length(loaded_modalities)+1} = 'FA';
    out = imoverlay(FA_data_tensor(:,:,mid),edge_ROI,[0 1 0]);
    figure, imagesc(out)
%     figure, imagesc(FA_data_tensor(:,:,1))
    title('FA')
end

if (hasAK)
     if(strcmp(normalization,'NAWM'))
            AK_data_tensor = AK_data_tensor/AK_NAWM;
     end     
    data_matrix_red = [data_matrix_red AK_data_tensor(select_vect==1)];  
    loaded_modalities{length(loaded_modalities)+1} = 'AK';
%     out = imoverlay(AK_data_tensor(:,:,1),edge_ROI,[0 1 0]);
%     figure, imagesc(out)
    figure, imagesc(AK_data_tensor(:,:,1))
    title('AK')
end

if (hasRK)
     if(strcmp(normalization,'NAWM'))
            RK_data_tensor = RK_data_tensor/RK_NAWM;
     end
    data_matrix_red = [data_matrix_red RK_data_tensor(select_vect==1)];  
    loaded_modalities{length(loaded_modalities)+1} = 'RK';
%     out = imoverlay(RK_data_tensor(:,:,1),edge_ROI,[0 1 0]);
%     figure, imagesc(out)
    figure, imagesc(RK_data_tensor(:,:,1))
    title('RK')
end

%ans5 = questdlg('Do you want to calculate texture features?','Saving option','No');
ans5 = 'Yes';

if(strcmp(ans5,'Yes'))
    filt1 = fspecial('average',[3 3]);
    filt2 = fspecial('average',[5 5]);
    filt3 = fspecial('average',[7 7]);
    
    for i=1:num_slices       
        if(hasT2)
            T2_text1_tensor(:,:,i) = imfilter(T2_data_tensor(:,:,i),filt1,'replicate');
            T2_text2_tensor(:,:,i) = imfilter(T2_data_tensor(:,:,i),filt2,'replicate');
            T2_text3_tensor(:,:,i) = imfilter(T2_data_tensor(:,:,i),filt3,'replicate');   
            T2_text4_tensor(:,:,i) = entropyfilt(double(T2_data_tensor(:,:,i)));
            T2_text5_tensor(:,:,i) = rangefilt(T2_data_tensor(:,:,i),ones(5,5));
            T2_text6_tensor(:,:,i) = rangefilt(T2_data_tensor(:,:,i),ones(7,7));
        end
        
        if(hasT1C)
            T1C_text1_tensor(:,:,i) = imfilter(T1C_data_tensor(:,:,i),filt1,'replicate');
            T1C_text2_tensor(:,:,i) = imfilter(T1C_data_tensor(:,:,i),filt2,'replicate');
            T1C_text3_tensor(:,:,i) = imfilter(T1C_data_tensor(:,:,i),filt3,'replicate');
            T1C_text4_tensor(:,:,i) = entropyfilt(double(T1C_data_tensor(:,:,i)));
            T1C_text5_tensor(:,:,i) = rangefilt(T1C_data_tensor(:,:,i),ones(5,5));
            T1C_text6_tensor(:,:,i) = rangefilt(T1C_data_tensor(:,:,i),ones(7,7));
        end
        
        if(hasT1)
            T1_text1_tensor(:,:,i) = imfilter(T1_data_tensor(:,:,i),filt1,'replicate');
            T1_text2_tensor(:,:,i) = imfilter(T1_data_tensor(:,:,i),filt2,'replicate');
            T1_text3_tensor(:,:,i) = imfilter(T1_data_tensor(:,:,i),filt3,'replicate');
            T1_text4_tensor(:,:,i) = entropyfilt(double(T1_data_tensor(:,:,i)));
            T1_text5_tensor(:,:,i) = rangefilt(T1_data_tensor(:,:,i),ones(5,5));
            T1_text6_tensor(:,:,i) = rangefilt(T1_data_tensor(:,:,i),ones(7,7));
        end
        
        if(hasFLAIR)
            FLAIR_text1_tensor(:,:,i) = imfilter(FLAIR_data_tensor(:,:,i),filt1,'replicate');
            FLAIR_text2_tensor(:,:,i) = imfilter(FLAIR_data_tensor(:,:,i),filt2,'replicate');
            FLAIR_text3_tensor(:,:,i) = imfilter(FLAIR_data_tensor(:,:,i),filt3,'replicate');
            FLAIR_text4_tensor(:,:,i) = entropyfilt(double(FLAIR_data_tensor(:,:,i)));
            FLAIR_text5_tensor(:,:,i) = rangefilt(FLAIR_data_tensor(:,:,i),ones(5,5));
            FLAIR_text6_tensor(:,:,i) = rangefilt(FLAIR_data_tensor(:,:,i),ones(7,7));
        end
        
        if(hasCBF)
            CBF_text1_tensor(:,:,i) = imfilter(CBF_data_tensor(:,:,i),filt1,'replicate');
            CBF_text2_tensor(:,:,i) = imfilter(CBF_data_tensor(:,:,i),filt2,'replicate');
            CBF_text3_tensor(:,:,i) = imfilter(CBF_data_tensor(:,:,i),filt3,'replicate');
            CBF_text4_tensor(:,:,i) = entropyfilt(double(CBF_data_tensor(:,:,i)));
            CBF_text5_tensor(:,:,i) = rangefilt(CBF_data_tensor(:,:,i),ones(5,5));
            CBF_text6_tensor(:,:,i) = rangefilt(CBF_data_tensor(:,:,i),ones(7,7));
        end
        
        if(hasCBV)
            CBV_text1_tensor(:,:,i) = imfilter(CBV_data_tensor(:,:,i),filt1,'replicate');
            CBV_text2_tensor(:,:,i) = imfilter(CBV_data_tensor(:,:,i),filt2,'replicate');
            CBV_text3_tensor(:,:,i) = imfilter(CBV_data_tensor(:,:,i),filt3,'replicate');
            CBV_text4_tensor(:,:,i) = entropyfilt(double(CBV_data_tensor(:,:,i)));
            CBV_text5_tensor(:,:,i) = rangefilt(CBV_data_tensor(:,:,i),ones(5,5));
            CBV_text6_tensor(:,:,i) = rangefilt(CBV_data_tensor(:,:,i),ones(7,7));
        end
        
        if(hasB0)
            B0_text1_tensor(:,:,i) = imfilter(B0_data_tensor(:,:,i),filt1,'replicate');
            B0_text2_tensor(:,:,i) = imfilter(B0_data_tensor(:,:,i),filt2,'replicate');
            B0_text3_tensor(:,:,i) = imfilter(B0_data_tensor(:,:,i),filt3,'replicate');
            B0_text4_tensor(:,:,i) = entropyfilt(double(B0_data_tensor(:,:,i)));
            B0_text5_tensor(:,:,i) = rangefilt(B0_data_tensor(:,:,i),ones(5,5));
            B0_text6_tensor(:,:,i) = rangefilt(B0_data_tensor(:,:,i),ones(7,7));
        end
        
        if(hasMD)
            MD_text1_tensor(:,:,i) = imfilter(MD_data_tensor(:,:,i),filt1,'replicate');
            MD_text2_tensor(:,:,i) = imfilter(MD_data_tensor(:,:,i),filt2,'replicate');
            MD_text3_tensor(:,:,i) = imfilter(MD_data_tensor(:,:,i),filt3,'replicate');
            MD_text4_tensor(:,:,i) = entropyfilt(double(MD_data_tensor(:,:,i)));
            MD_text5_tensor(:,:,i) = rangefilt(MD_data_tensor(:,:,i),ones(5,5));
            MD_text6_tensor(:,:,i) = rangefilt(MD_data_tensor(:,:,i),ones(7,7));
        end
        
        if(hasMK)
            MK_text1_tensor(:,:,i) = imfilter(MK_data_tensor(:,:,i),filt1,'replicate');
            MK_text2_tensor(:,:,i) = imfilter(MK_data_tensor(:,:,i),filt2,'replicate');
            MK_text3_tensor(:,:,i) = imfilter(MK_data_tensor(:,:,i),filt3,'replicate');
            MK_text4_tensor(:,:,i) = entropyfilt(double(MK_data_tensor(:,:,i)));
            MK_text5_tensor(:,:,i) = rangefilt(MK_data_tensor(:,:,i),ones(5,5));
            MK_text6_tensor(:,:,i) = rangefilt(MK_data_tensor(:,:,i),ones(7,7));
        end
        
        if(hasFA)
            FA_text1_tensor(:,:,i) = imfilter(FA_data_tensor(:,:,i),filt1,'replicate');
            FA_text2_tensor(:,:,i) = imfilter(FA_data_tensor(:,:,i),filt2,'replicate');
            FA_text3_tensor(:,:,i) = imfilter(FA_data_tensor(:,:,i),filt3,'replicate');
            FA_text4_tensor(:,:,i) = entropyfilt(double(FA_data_tensor(:,:,i)));
            FA_text5_tensor(:,:,i) = rangefilt(FA_data_tensor(:,:,i),ones(5,5));
            FA_text6_tensor(:,:,i) = rangefilt(FA_data_tensor(:,:,i),ones(7,7));
        end
    end
    
    if(hasT2)
        data_matrix_red = [data_matrix_red T2_text1_tensor(select_vect==1)];
        data_matrix_red = [data_matrix_red T2_text2_tensor(select_vect==1)];
%         data_matrix_red = [data_matrix_red T2_text3_tensor(select_vect==1)];
%         data_matrix_red = [data_matrix_red T2_text4_tensor(select_vect==1)];
%         data_matrix_red = [data_matrix_red T2_text5_tensor(select_vect==1)];
%         data_matrix_red = [data_matrix_red T2_text6_tensor(select_vect==1)];
    end
    
    if(hasT1C)
        data_matrix_red = [data_matrix_red T1C_text1_tensor(select_vect==1)];
        data_matrix_red = [data_matrix_red T1C_text2_tensor(select_vect==1)];
%         data_matrix_red = [data_matrix_red T1_text3_tensor(select_vect==1)];
%         data_matrix_red = [data_matrix_red T1_text4_tensor(select_vect==1)];
%         data_matrix_red = [data_matrix_red T1_text5_tensor(select_vect==1)];
%         data_matrix_red = [data_matrix_red T1_text6_tensor(select_vect==1)];
    end
    
    if(hasT1)
        data_matrix_red = [data_matrix_red T1_text1_tensor(select_vect==1)];
        data_matrix_red = [data_matrix_red T1_text2_tensor(select_vect==1)];
%         data_matrix_red = [data_matrix_red T1_text3_tensor(select_vect==1)];
%         data_matrix_red = [data_matrix_red T1_text4_tensor(select_vect==1)];
%         data_matrix_red = [data_matrix_red T1_text5_tensor(select_vect==1)];
%         data_matrix_red = [data_matrix_red T1_text6_tensor(select_vect==1)];
    end
    
    if(hasFLAIR)
        data_matrix_red = [data_matrix_red FLAIR_text1_tensor(select_vect==1)];
        data_matrix_red = [data_matrix_red FLAIR_text2_tensor(select_vect==1)];
%         data_matrix_red = [data_matrix_red FLAIR_text3_tensor(select_vect==1)];
%         data_matrix_red = [data_matrix_red FLAIR_text4_tensor(select_vect==1)];
%         data_matrix_red = [data_matrix_red FLAIR_text5_tensor(select_vect==1)];
%         data_matrix_red = [data_matrix_red FLAIR_text6_tensor(select_vect==1)];
    end
    
    if(hasCBF)
        data_matrix_red = [data_matrix_red CBF_text1_tensor(select_vect==1)];
        data_matrix_red = [data_matrix_red CBF_text2_tensor(select_vect==1)];
%         data_matrix_red = [data_matrix_red CBF_text3_tensor(select_vect==1)];
%         data_matrix_red = [data_matrix_red CBF_text4_tensor(select_vect==1)];
%         data_matrix_red = [data_matrix_red CBF_text5_tensor(select_vect==1)];
%         data_matrix_red = [data_matrix_red CBF_text6_tensor(select_vect==1)];
    end
    
    if(hasCBV)
        data_matrix_red = [data_matrix_red CBV_text1_tensor(select_vect==1)];
        data_matrix_red = [data_matrix_red CBV_text2_tensor(select_vect==1)];
%         data_matrix_red = [data_matrix_red CBV_text3_tensor(select_vect==1)];
%         data_matrix_red = [data_matrix_red CBV_text4_tensor(select_vect==1)];
%         data_matrix_red = [data_matrix_red CBV_text5_tensor(select_vect==1)];
%         data_matrix_red = [data_matrix_red CBV_text6_tensor(select_vect==1)];
    end
    
    if(hasB0)
        data_matrix_red = [data_matrix_red B0_text1_tensor(select_vect==1)];
        data_matrix_red = [data_matrix_red B0_text2_tensor(select_vect==1)];
%         data_matrix_red = [data_matrix_red B0_text3_tensor(select_vect==1)];
%         data_matrix_red = [data_matrix_red B0_text4_tensor(select_vect==1)];
%         data_matrix_red = [data_matrix_red B0_text5_tensor(select_vect==1)];
%         data_matrix_red = [data_matrix_red B0_text6_tensor(select_vect==1)];
    end
    
    if(hasMD)
        data_matrix_red = [data_matrix_red MD_text1_tensor(select_vect==1)];
        data_matrix_red = [data_matrix_red MD_text2_tensor(select_vect==1)];
%         data_matrix_red = [data_matrix_red MD_text3_tensor(select_vect==1)];
%         data_matrix_red = [data_matrix_red MD_text4_tensor(select_vect==1)];
%         data_matrix_red = [data_matrix_red MD_text5_tensor(select_vect==1)];
%         data_matrix_red = [data_matrix_red MD_text6_tensor(select_vect==1)];
    end
    
    if(hasMK)
        data_matrix_red = [data_matrix_red MK_text1_tensor(select_vect==1)];
        data_matrix_red = [data_matrix_red MK_text2_tensor(select_vect==1)];
%         data_matrix_red = [data_matrix_red MK_text3_tensor(select_vect==1)];
%         data_matrix_red = [data_matrix_red MK_text4_tensor(select_vect==1)];
%         data_matrix_red = [data_matrix_red MK_text5_tensor(select_vect==1)];
%         data_matrix_red = [data_matrix_red MK_text6_tensor(select_vect==1)];
    end
    
    if(hasFA)
        data_matrix_red = [data_matrix_red FA_text1_tensor(select_vect==1)];
        data_matrix_red = [data_matrix_red FA_text2_tensor(select_vect==1)];
%         data_matrix_red = [data_matrix_red FA_text3_tensor(select_vect==1)];
%         data_matrix_red = [data_matrix_red FA_text4_tensor(select_vect==1)];
%         data_matrix_red = [data_matrix_red FA_text5_tensor(select_vect==1)];
%         data_matrix_red = [data_matrix_red FA_text6_tensor(select_vect==1)];
    end
end

% When normalization is 'range' or 'max', we normalize the data directly in
% data_matrix_red:
     if(strcmp(normalization,'range'))
%          for i=1:num_metabs
%             data_matrix_red(:,i) =  data_matrix_red(:,i)/metab_max;
%          end  
%          for i=num_metabs+1:size(data_matrix_red,2)
         for i=1:size(data_matrix_red,2)
            data_matrix_red(:,i) =  (data_matrix_red(:,i)-min(data_matrix_red(:,i)))/(max(data_matrix_red(:,i))-min(data_matrix_red(:,i)));
         end
        %SOFTMAX normalization
%         X = data_matrix_red;
%         X2=X-repmat(mean(X),size(X,1),1);
%         X3=X2./repmat(std(X),size(X,1),1);
%         X4=(1+exp(-X3)).^-1;
%         data_matrix_red = X4;
     elseif(strcmp(normalization,'max'))
%          for i=1:num_metabs
%             data_matrix_red(:,i) =  data_matrix_red(:,i)/metab_max;
%          end         
         for i=1:size(data_matrix_red,2)
            data_matrix_red(:,i) =  data_matrix_red(:,i)/max(data_matrix_red(:,i));
         end
     end

NII_filename = [];
NII_folder = [];
%[NII_filename, NII_folder] = uigetfile('*.nii','Select segmentation masks','Multiselect','On');

data_matrix_red = double(data_matrix_red'); % hNMF_multimodal requires double precision data. We also transpose data_matrix_red: now each column corresponds to another voxel and each row to a different feature.
%data_matrix = data_matrix(:,select_vect==1);
% % don't forget: in the function header, also change data_matrix_red to
% % data_matrix_red_norm!!
% data_matrix_red_norm = data_matrix_red./repmat(sqrt(sum(data_matrix_red.^2,2)),1,size(data_matrix_red,2));
% data_matrix_red_norm = double(data_matrix_red_norm'); % hNMF_multimodal requires double precision data.
