# Supplementary material for: The successive projection algorithm as an initialization method for brain tumor segmentation using non-negative matrix factorization
Source: PLoS One. 2017 Aug 28;12(8):e0180268. doi: 10.1371/journal.pone.0180268 (PMC5573288; doi:10.1371/journal.pone.0180268)
Supplement: S1 File — The software code used within the study has been made available in the file S1_File.zip, along with one patient’s anonymized dataset. Interested researchers may run the code on this examplary dataset. The code has been written in matlab. After unzipping the file, please consult the file README_Code.docx on how to run an NMF analysis and validate the segmentation result. (ZIP) [file pone.0180268.s001.zip › S1_file/Code/NMF/imoverlay_2masks.m]

function out = imoverlay_2masks(in, mask1, color1,mask2,color2)
%IMOVERLAY Create a mask-based image overlay.
%   OUT = IMOVERLAY(IN, MASK, COLOR) takes an input image, IN, and a binary
%   image, MASK, and produces an output image whose pixels in the MASK
%   locations have the specified COLOR.
%
%   IN should be a grayscale or an RGB image of class uint8, uint16, int16,
%   logical, double, or single.  If IN is double or single, it should be in
%   the range [0, 1].  If it is not in that range, you might want to use
%   mat2gray to scale it into that range.
%
%   MASK should be a two-dimensional logical matrix.
%
%   COLOR should be a 1-by-3 vector of values in the range [0, 1].  [0 0 0]
%   is black, and [1 1 1] is white.
%
%   OUT is a uint8 RGB image.
%
%   Examples
%   --------
%   Overlay edge detection result in green over the original image.
%       
%       I = imread('cameraman.tif');
%       bw = edge(I, 'canny');
%       rgb = imoverlay(I, bw, [0 1 0]);
%       imshow(rgb)
%
%   Treating the output of peaks as an image, overlay the values greater than
%   7 in red.  The output of peaks is not in the usual grayscale image range
%   of [0, 1], so use mat2gray to scale it.
%
%       I = peaks;
%       mask = I > 7;
%       rgb = imoverlay(mat2gray(I), mask, [1 0 0]);
%       imshow(rgb, 'InitialMagnification', 'fit')

%   Steven L. Eddins
%   Copyright 2006-2012 The MathWorks, Inc.

% If the user doesn't specify the color, use white.
DEFAULT_COLOR = [1 1 1];
if nargin < 3
    color = DEFAULT_COLOR;
end

% Force the 2nd input to be logical.
mask1 = (mask1 ~= 0);
mask2 = (mask2 ~= 0);

% Make the uint8 the working data class.  The output is also uint8.

noise_pixs = find(in<0);
in(noise_pixs) = 0;

% in_uint8 = im2uint8(in);
in_scaled = mat2gray(in);
in_uint8 = im2uint8(in_scaled);
color1_uint8 = im2uint8(color1);
color2_uint8 = im2uint8(color2);

% Initialize the red, green, and blue output channels.
if ndims(in_uint8) == 2
    % Input is grayscale.  Initialize all output channels the same.
    out_red   = in_uint8;
    out_green = in_uint8;
    out_blue  = in_uint8;
else
    % Input is RGB truecolor.
    out_red   = in_uint8(:,:,1);
    out_green = in_uint8(:,:,2);
    out_blue  = in_uint8(:,:,3);
end

% Replace output channel values in the mask locations with the appropriate
% color value.

p = find(mask1);
q = find(mask2);

for i=1:length(p)
%    if out_red(p(i))<255 % the if-statements below are to avoid that several masks overwrite each other when they are overlapping (use [1 0 0], [0 1 0] and [0 0 1] as colors)   
        out_red(p(i))   = color1_uint8(1);
%    end
%    if out_green(p(i))<255 
        out_green(p(i)) = color1_uint8(2);
%    end
%    if out_blue(p(i))<255 
        out_blue(p(i))  = color1_uint8(3);
%    end
end

for i=1:length(q)
    if out_red(q(i))<255 
        out_red(q(i))   = color2_uint8(1);
    end
    if out_green(q(i))<255 
        out_green(q(i)) = color2_uint8(2);
    end
    if out_blue(q(i))<255 
        out_blue(q(i))  = color2_uint8(3);
    end
end

% Form an RGB truecolor image by concatenating the channel matrices along
% the third dimension.
out = cat(3, out_red, out_green, out_blue);
