# Supplementary material for: The successive projection algorithm as an initialization method for brain tumor segmentation using non-negative matrix factorization
Source: PLoS One. 2017 Aug 28;12(8):e0180268. doi: 10.1371/journal.pone.0180268 (PMC5573288; doi:10.1371/journal.pone.0180268)
Supplement: S1 File — The software code used within the study has been made available in the file S1_File.zip, along with one patient’s anonymized dataset. Interested researchers may run the code on this examplary dataset. The code has been written in matlab. After unzipping the file, please consult the file README_Code.docx on how to run an NMF analysis and validate the segmentation result. (ZIP) [file pone.0180268.s001.zip › S1_file/Code/NMF/onelevelNMF.m]

function [W,H,eha] = onelevelNMF(X,k,method,W0,H0)

% One level NMF using 
% - Matlab's nnmf, if method = 0
% - aHALS (see HALSacc in the Acc_MU_HALS_PG toolbox for details), if method = 1

eha = [];
[D,N] = size(X);

if (nargin<4) || isempty(W0)
%    s = rng('default');
    W0 = rand(D,k);
end
if (nargin<5) || isempty(H0)
%    s = rng('default');
    H0 = rand(k,N);
end

switch method
    case 0,
        [W,H] = nnmf(X,k,'w0',W0,'h0',H0,'replicates', 10, 'algorithm', 'mult'); % Matlab's NMF        
    case 1,
        maxiter = 10000;
        alpha = 1; % Acceleration parameter
        timelimit = 30;
        [W,H,eha,tha] = HALSacc(X,W0,H0,alpha,maxiter,timelimit); % Gillis' toolbox  
    case 2, 
        [W,H,eha] = convexnmfrule_(X,k,W0,H0); %Convex NMF       
    case 3
        [W,H,eha] = nmf_Lin(X,W0,H0,1e-5,1000,10000); %Projected gradient NMF
end
