# Supplementary material for: The successive projection algorithm as an initialization method for brain tumor segmentation using non-negative matrix factorization
Source: PLoS One. 2017 Aug 28;12(8):e0180268. doi: 10.1371/journal.pone.0180268 (PMC5573288; doi:10.1371/journal.pone.0180268)
Supplement: S1 File — The software code used within the study has been made available in the file S1_File.zip, along with one patient’s anonymized dataset. Interested researchers may run the code on this examplary dataset. The code has been written in matlab. After unzipping the file, please consult the file README_Code.docx on how to run an NMF analysis and validate the segmentation result. (ZIP) [file pone.0180268.s001.zip › S1_file/Code/Validation/validate_NMF.m]

function validate_NMF(W,H,X,loaded_modalities,select_vect, num_rows, num_cols, num_slices, slice_ind)
% This code calculates Dice scores in analogy with the BRATS definition of
% the pathologic regions. It is not specifically meant for the BRATS data
% itself.

n = size(H,1);
mid = round(num_slices/2);
first = 2;
last = num_slices-2;

figure('Position', [300, 300, 1200, 350])
for i=1:n
Hmap=reshape(H(i,(mid-1)*num_rows*num_cols+1:mid*num_rows*num_cols),num_rows,num_cols);
subplot(1,n,i), imagesc(Hmap);
end

tumor_found = 0;
necrosis_found = 0;
edema_found = 0;

k1_str = inputdlg({'Specify source number for necrosis:'},'',[1 80]);
if(~isempty(k1_str))
    NMF_necrosis_ind = str2num(k1_str{1});
    if(NMF_necrosis_ind~=0)
        necrosis_found = 1;
    end
else
    return
end

k2_str = inputdlg({'Specify source number for tumor:'},'',[1 80]);
if(~isempty(k2_str))
    NMF_tumor_ind = str2num(k2_str{1});
    if(NMF_tumor_ind~=0)
        tumor_found = 1;
    end
else
    return
end

k3_str = inputdlg({'Specify source number for edema:'},'',[1 80]);
if(~isempty(k3_str))
    NMF_edema_ind = str2num(k3_str{1});
    if(NMF_edema_ind~=0)
        edema_found = 1;
    end
else 
    return
end

[NII_filename, NII_folder] = uigetfile('*.nii','Select segmentation masks','Multiselect','On');
T2_cmp = strcmp('T2',loaded_modalities);
T2_ind = find(T2_cmp);
necrosis = zeros(num_rows,num_cols,num_slices);
edge_necrosis = [];
tumor = zeros(num_rows,num_cols,num_slices);
edge_tumor = [];
edema = zeros(num_rows,num_cols,num_slices);
edge_edema = [];
mask = [];

if(isempty(T2_ind))
    T2_cmp = strcmp('T1C',loaded_modalities);%use T1 image instead
    T2_ind = find(T2_cmp);
end
if(isempty(T2_ind))
  %  errordlg('No T2 image could be found in data matrix', 'Error');
    T2_mid = zeros(num_rows,num_cols);
    if(num_slices>1)
        T2_first = zeros(num_rows,num_cols);
        T2_last = zeros(num_rows,num_cols);
    end
else
    T2_mid = reshape(X(T2_ind,(mid-1)*num_rows*num_cols+1:mid*num_rows*num_cols),num_rows,num_cols);
    if(num_slices>1)
        T2_first = reshape(X(T2_ind,(first-1)*num_rows*num_cols+1:first*num_rows*num_cols),num_rows,num_cols);
        T2_last = reshape(X(T2_ind,(last-1)*num_rows*num_cols+1:last*num_rows*num_cols),num_rows,num_cols);
    end
    % figure, imshow(T2)
end


if(iscell(NII_filename))
    num_files = length(NII_filename);
else
    NII_filename = {NII_filename};
    num_files = 1;
end

for j=1:num_files

    NII_file = load_untouch_nii(fullfile(NII_folder,NII_filename{j})); 
        if(NII_file.hdr.hist.srow_x(1)>0)
            NII_file.img = flipdim(NII_file.img,1);
        end
        
        if(NII_file.hdr.hist.srow_y(2)>0)
            NII_file.img = flipdim(NII_file.img,2);
        end

    if(~isempty(strfind(NII_filename{j},'Necrosis'))||~isempty(strfind(NII_filename{j},'necrosis'))||~isempty(strfind(NII_filename{j},'necrose'))||~isempty(strfind(NII_filename{j},'Necrose')))
        necrosis = double(NII_file.img(:,:,slice_ind));
%         necrosis = flipud(necrosis');
        necrosis = permute(necrosis,[2 1 3]); %for Gent data
        necrosis(select_vect==0) = 0;
        if(num_slices>1)
            first_necrosis = necrosis(:,:,2);
            last_necrosis = necrosis(:,:,end-2);
        end
        mid_necrosis = necrosis(:,:,mid);        
        edge_necrosis = edge(mid_necrosis);
        out = imoverlay(T2_mid, necrosis, [0 0 1]);
%         figure, imagesc(out)
    elseif(~isempty(strfind(NII_filename{j},'Tumor'))||~isempty(strfind(NII_filename{j},'tumor')))
        tumor = double(NII_file.img(:,:,slice_ind));
%         tumor = flipud(tumor');
        tumor = permute(tumor,[2 1 3]); %for Gent data
        tumor(select_vect==0) = 0;
        if(num_slices>1)
            first_tumor = tumor(:,:,2);
            last_tumor = tumor(:,:,end-2);
        end
        mid_tumor = tumor(:,:,mid);
        edge_tumor = edge(mid_tumor);
        out = imoverlay(T2_mid, tumor, [0 0 1]);
%         figure, imagesc(out)
    elseif(~isempty(strfind(NII_filename{j},'Edema'))||~isempty(strfind(NII_filename{j},'edema')))
        edema = double(NII_file.img(:,:,slice_ind));
%         edema = flipud(edema');
        edema = permute(edema,[2 1 3]); %for Gent data
        edema(select_vect==0) = 0;
        if(num_slices>1)
            first_edema = edema(:,:,2);
            last_edema = edema(:,:,end-2);
        end
        mid_edema = edema(:,:,mid);        
        edge_edema = edge(mid_edema);
        out = imoverlay(T2_mid, edema, [0 0 1]);
%         figure, imagesc(out)
    else % selected mask is neither recognized as necrosis nor as tumor
        mask = NII_file.img(:,:,slice_ind);
%         mask = flipud(mask');
        mask = permute(mask,[2 1 3]);
        mask(select_vect==0) = 0;
        out = imoverlay(T2_mid, mask, [0 0 1]);
%         figure, imagesc(out)
    end
end
    
%     out = imoverlay_3masks(T2, necrosis,[0 0 1],edema,[0 1 0],tumor,[1 0 0]);
%     figure, imagesc(out), title 'Manual segmentation masks';

Hmax = max(H,[],2); % Hmax comtains max H-value for each tissue type
H_scaled = H./repmat(Hmax,1,size(H,2));
H_scaled_red = H_scaled(:,select_vect==1);

%Necrosis segmentation and NMF are overlaid, if both are available. Same
%for tumor

NMF_edema = zeros(num_rows,num_cols,num_slices);
NMF_necrosis = zeros(num_rows,num_cols,num_slices);
NMF_tumor = zeros(num_rows,num_cols,num_slices);

% Segmentation using kmeans:

[Idx,C] = kmeans(H_scaled_red',size(H,1),'Start',eye(size(H,1)));
% [M,C_ind] = max(C,[],2);

if (necrosis_found~=0&&~isempty(necrosis))
    NMF_necrosis_red = zeros(1,sum(sum(sum(select_vect))));
    % find cluster which corresponds to necrosis:
     [M,C_necr_ind] = max(C(:,NMF_necrosis_ind)); %cluster with the highest H-value for necrosis
%    C_necr_ind = NMF_necrosis_ind;
%     C_necr_ind = find(C_ind==NMF_necrosis_ind);
    NMF_necrosis_red(Idx==C_necr_ind) = 1;
    NMF_necrosis(select_vect==1) = NMF_necrosis_red;
    if(num_slices>1)
        first_NMF_necrosis = NMF_necrosis(:,:,2);
        last_NMF_necrosis = NMF_necrosis(:,:,end-2);
    end
    mid_NMF_necrosis = NMF_necrosis(:,:,mid);    
%     edge_NMF_necrosis = edge(mid_NMF_necrosis);    
    out2 = imoverlay_2masks(T2_mid,mid_necrosis,[0 1 0],mid_NMF_necrosis,[0 0 1]);    
%     out = imoverlay_2masks(T2,edge_necrosis,[0 1 0],edge_NMF_necrosis,[0 0 1]);
    if(num_slices>1)
        out1 = imoverlay_2masks(T2_first,first_necrosis,[0 1 0],first_NMF_necrosis,[0 0 1]);
        out3 = imoverlay_2masks(T2_last,last_necrosis,[0 1 0],last_NMF_necrosis,[0 0 1]);
        figure('Position', [300, 300, 1200, 350]), subplot(1,3,1), imagesc(out1), subplot(1,3,2), imagesc(out2),title('Necrosis, green = segmentation, blue = NMF'), subplot(1,3,3), imagesc(out3)
    else
        figure, imagesc(out2), title('Necrosis, green = segmentation, blue = NMF'), axis equal, axis tight
    end
end

if (tumor_found~=0&&~isempty(tumor))
    NMF_tumor_red = zeros(1,sum(sum(sum(select_vect))));
    % find cluster which corresponds to tumor:
     [M,C_tumor_ind] = max(C(:,NMF_tumor_ind)); %cluster with the highest H-value for tumor
%    C_tumor_ind = NMF_tumor_ind;
%     C_tumor_ind = find(C_ind==NMF_tumor_ind);
    NMF_tumor_red(Idx==C_tumor_ind) = 1;
    NMF_tumor(select_vect==1) = NMF_tumor_red;
    if(num_slices>1)
        first_NMF_tumor = NMF_tumor(:,:,2);
        last_NMF_tumor = NMF_tumor(:,:,end-2);
    end
    mid_NMF_tumor = NMF_tumor(:,:,mid);   
%     edge_NMF_tumor = edge(mid_NMF_tumor);
    out2 = imoverlay_2masks(T2_mid,mid_tumor,[0 1 0],mid_NMF_tumor,[0 0 1]);
%     out = imoverlay_2masks(T2,edge_tumor,[0 1 0],edge_NMF_tumor,[0 0 1]);
    if(num_slices>1)
        out1 = imoverlay_2masks(T2_first,first_tumor,[0 1 0],first_NMF_tumor,[0 0 1]);
        out3 = imoverlay_2masks(T2_last,last_tumor,[0 1 0],last_NMF_tumor,[0 0 1]);
        figure('Position', [300, 300, 1200, 350]), subplot(1,3,1), imagesc(out1), subplot(1,3,2), imagesc(out2),title('Tumor, green = segmentation, blue = NMF'), subplot(1,3,3), imagesc(out3)
    else
        figure, imagesc(out2), title('Tumor, green = segmentation, blue = NMF'), axis equal, axis tight
    end
end

if (edema_found~=0&&~isempty(edema))
    NMF_edema_red = zeros(1,sum(sum(sum(select_vect))));
    % find cluster which corresponds to tumor:
     [M,C_edema_ind] = max(C(:,NMF_edema_ind)); %cluster with the highest H-value for tumor
%    C_edema_ind = NMF_edema_ind;
%     C_edema_ind = find(C_ind==NMF_edema_ind);
    NMF_edema_red(Idx==C_edema_ind) = 1;
    NMF_edema(select_vect==1) = NMF_edema_red;
    if(num_slices>1)
        first_NMF_edema = NMF_edema(:,:,2);
        last_NMF_edema = NMF_edema(:,:,end-2);
    end
    mid_NMF_edema = NMF_edema(:,:,mid);
%     edge_NMF_edema = edge(mid_NMF_edema);    
    out2 = imoverlay_2masks(T2_mid,mid_edema,[0 1 0],mid_NMF_edema,[0 0 1]);    
%     out = imoverlay_2masks(T2,edge_tumor,[0 1 0],edge_NMF_tumor,[0 0 1]);
    if(num_slices>1)
        out1 = imoverlay_2masks(T2_first,first_edema,[0 1 0],first_NMF_edema,[0 0 1]);
        out3 = imoverlay_2masks(T2_last,last_edema,[0 1 0],last_NMF_edema,[0 0 1]);
        figure('Position', [300, 300, 1200, 350]), subplot(1,3,1), imagesc(out1), subplot(1,3,2), imagesc(out2),title('Edema, green = segmentation, blue = NMF'), subplot(1,3,3), imagesc(out3)
    else
        figure, imagesc(out2), title('Edema, green = segmentation, blue = NMF'), axis equal, axis tight
    end
end

% Visualization of tumor core:
core = necrosis + tumor;
NMF_core = NMF_necrosis + NMF_tumor;
% out = imoverlay_2masks(T2,core,[0 1 0],NMF_core,[0 0 1]);
% figure, imagesc(out)

% % Segmentation using kmeans including position features:
% [X,Y] = ndgrid(1:256);
% X_scaled = X/256;
% Y_scaled = Y/256;
% H_extended = [H_scaled; X_scaled(:)'; Y_scaled(:)'];
% H_extended_red = H_extended(:,select_vect==1);
% 
% [Idx,C] = kmeans(H_extended_red',size(H,1),'Start',[eye(size(H,1)) zeros(size(H,1),2)]);
% W_necr = [];
% W_tum = [];
% 
% if (~isempty(NMF_necrosis_ind)&&~isempty(necrosis))
%     NMF_necrosis = zeros(num_rows,num_cols);
%     NMF_necrosis_red = zeros(1,sum(select_vect));
%     % find cluster which corresponds to necrosis:
%     [M,C_necr_ind] = max(C(:,NMF_necrosis_ind)); %cluster with the highest H-value for necrosis
%     NMF_necrosis_red(Idx==C_necr_ind) = 1;
%     NMF_necrosis(select_vect==1) = NMF_necrosis_red;
%     out = imoverlay_2masks(T2,necrosis,[0 1 0],NMF_necrosis,[0 0 1]);
%     figure, imagesc(out)
%     title('green = segmentation, blue = NMF')
% end
% 
% if (~isempty(NMF_tumor_ind)&&~isempty(tumor))
%     NMF_tumor = zeros(num_rows,num_cols);
%     NMF_tumor_red = zeros(1,sum(select_vect));
%     % find cluster which corresponds to tumor:
%     [M,C_tumor_ind] = max(C(:,NMF_tumor_ind)); %cluster with the highest H-value for tumor
%     NMF_tumor_red(Idx==C_tumor_ind) = 1;
%     NMF_tumor(select_vect==1) = NMF_tumor_red;
%     out = imoverlay_2masks(T2,tumor,[0 1 0],NMF_tumor,[0 0 1]);
%     figure, imagesc(out)
%     title('green = segmentation, blue = NMF')
% end

NMF_edema(NMF_edema~=0) = 1;
NMF_necrosis(NMF_necrosis~=0) = 1;
NMF_tumor(NMF_tumor~=0) = 1;

if(sum(sum(sum(NMF_tumor)))~=0)    
    dice_tumor = 100*2*numel(find(tumor+NMF_tumor==2))/(sum(tumor(:))+sum(NMF_tumor(:)))
end

%if(sum(sum(sum(NMF_necrosis)))~=0)    
    dice_necrosis = 100*2*numel(find(necrosis+NMF_necrosis==2))/(sum(necrosis(:))+sum(NMF_necrosis(:)))
    dice_core = 100*2*(numel(find(necrosis+NMF_necrosis==2))+numel(find(tumor+NMF_necrosis==2))+numel(find(tumor+NMF_tumor==2))+numel(find(necrosis+NMF_tumor==2))-numel(find(NMF_necrosis+NMF_tumor+tumor==3))-numel(find(NMF_necrosis+NMF_tumor+necrosis==3))-numel(find(necrosis+tumor+NMF_tumor==3))-numel(find(necrosis+tumor+NMF_necrosis==3)))/(sum(necrosis(:))+sum(NMF_necrosis(:))+sum(tumor(:))+sum(NMF_tumor(:))-numel(find(NMF_necrosis+NMF_tumor==2)))
%end

%if(sum(sum(sum(NMF_edema)))~=0)    
    dice_edema = 100*2*numel(find(edema+NMF_edema==2))/(sum(edema(:))+sum(NMF_edema(:)))
    dice_total = 100*2*(numel(find(edema+NMF_edema==2))+numel(find(necrosis+NMF_edema==2))+ numel(find(tumor+NMF_edema==2))+numel(find(edema+NMF_necrosis==2))+ numel(find(necrosis+NMF_necrosis==2))...
    +numel(find(tumor+NMF_necrosis==2))+numel(find(edema+NMF_tumor==2))+numel(find(necrosis+NMF_tumor==2))+numel(find(tumor+NMF_tumor==2))...
    -numel(find(NMF_necrosis+NMF_tumor+edema==3))-numel(find(NMF_necrosis+NMF_tumor+necrosis==3))-numel(find(NMF_necrosis+NMF_tumor+tumor==3))-numel(find(NMF_edema+NMF_tumor+edema==3))...
    -numel(find(NMF_edema+NMF_tumor+necrosis==3))-numel(find(NMF_edema+NMF_tumor+tumor==3))-numel(find(NMF_edema+NMF_necrosis+edema==3))-numel(find(NMF_edema+NMF_necrosis+necrosis==3))...
    -numel(find(NMF_edema+NMF_necrosis+tumor==3)))/(sum(edema(:))+sum(NMF_edema(:))+sum(necrosis(:))+sum(NMF_necrosis(:))+sum(tumor(:))+sum(NMF_tumor(:))-numel(find(NMF_necrosis+NMF_tumor==2))-numel(find(NMF_necrosis+NMF_edema==2))-numel(find(NMF_edema+NMF_tumor==2)))
%end

% PPVs:
% if(sum(sum(sum(NMF_tumor)))~=0)    
%     PPV_tumor = 100*numel(find(tumor+NMF_tumor==2))/(sum(NMF_tumor(:)))
% end
% 
%     PPV_necrosis = 100*numel(find(necrosis+NMF_necrosis==2))/(sum(NMF_necrosis(:)))
%     PPV_core = 100*(numel(find(necrosis+NMF_necrosis==2))+numel(find(tumor+NMF_necrosis==2))+numel(find(tumor+NMF_tumor==2))+numel(find(necrosis+NMF_tumor==2))-numel(find(NMF_necrosis+NMF_tumor+tumor==3))-numel(find(NMF_necrosis+NMF_tumor+necrosis==3))-numel(find(necrosis+tumor+NMF_tumor==3))-numel(find(necrosis+tumor+NMF_necrosis==3)))/(sum(NMF_necrosis(:))+sum(NMF_tumor(:))-numel(find(NMF_necrosis+NMF_tumor==2)))
% 
%     PPV_edema = 100*numel(find(edema+NMF_edema==2))/(sum(NMF_edema(:)))
%     PPV_total = 100*(numel(find(edema+NMF_edema==2))+numel(find(necrosis+NMF_edema==2))+ numel(find(tumor+NMF_edema==2))+numel(find(edema+NMF_necrosis==2))+ numel(find(necrosis+NMF_necrosis==2))...
%     +numel(find(tumor+NMF_necrosis==2))+numel(find(edema+NMF_tumor==2))+numel(find(necrosis+NMF_tumor==2))+numel(find(tumor+NMF_tumor==2))...
%     -numel(find(NMF_necrosis+NMF_tumor+edema==3))-numel(find(NMF_necrosis+NMF_tumor+necrosis==3))-numel(find(NMF_necrosis+NMF_tumor+tumor==3))-numel(find(NMF_edema+NMF_tumor+edema==3))...
%     -numel(find(NMF_edema+NMF_tumor+necrosis==3))-numel(find(NMF_edema+NMF_tumor+tumor==3))-numel(find(NMF_edema+NMF_necrosis+edema==3))-numel(find(NMF_edema+NMF_necrosis+necrosis==3))...
%     -numel(find(NMF_edema+NMF_necrosis+tumor==3)))/(sum(NMF_edema(:))+sum(NMF_necrosis(:))+sum(NMF_tumor(:))-numel(find(NMF_necrosis+NMF_tumor==2))-numel(find(NMF_necrosis+NMF_edema==2))-numel(find(NMF_edema+NMF_tumor==2)))
%     
% Recalls:
% if(sum(sum(sum(NMF_tumor)))~=0)    
%     Rec_tumor = 100*numel(find(tumor+NMF_tumor==2))/(sum(tumor(:)))
% end
% 
%     Rec_necrosis = 100*numel(find(necrosis+NMF_necrosis==2))/(sum(necrosis(:)))
%     Rec_core = 100*(numel(find(necrosis+NMF_necrosis==2))+numel(find(tumor+NMF_necrosis==2))+numel(find(tumor+NMF_tumor==2))+numel(find(necrosis+NMF_tumor==2))-numel(find(NMF_necrosis+NMF_tumor+tumor==3))-numel(find(NMF_necrosis+NMF_tumor+necrosis==3))-numel(find(necrosis+tumor+NMF_tumor==3))-numel(find(necrosis+tumor+NMF_necrosis==3)))/(sum(necrosis(:))+sum(tumor(:))-numel(find(necrosis+tumor==2)))
% 
%     Rec_edema = 100*numel(find(edema+NMF_edema==2))/(sum(edema(:)))
%     Rec_total = 100*(numel(find(edema+NMF_edema==2))+numel(find(necrosis+NMF_edema==2))+ numel(find(tumor+NMF_edema==2))+numel(find(edema+NMF_necrosis==2))+ numel(find(necrosis+NMF_necrosis==2))...
%     +numel(find(tumor+NMF_necrosis==2))+numel(find(edema+NMF_tumor==2))+numel(find(necrosis+NMF_tumor==2))+numel(find(tumor+NMF_tumor==2))...
%     -numel(find(NMF_necrosis+NMF_tumor+edema==3))-numel(find(NMF_necrosis+NMF_tumor+necrosis==3))-numel(find(NMF_necrosis+NMF_tumor+tumor==3))-numel(find(NMF_edema+NMF_tumor+edema==3))...
%     -numel(find(NMF_edema+NMF_tumor+necrosis==3))-numel(find(NMF_edema+NMF_tumor+tumor==3))-numel(find(NMF_edema+NMF_necrosis+edema==3))-numel(find(NMF_edema+NMF_necrosis+necrosis==3))...
%     -numel(find(NMF_edema+NMF_necrosis+tumor==3)))/(sum(edema(:))+sum(necrosis(:))+sum(tumor(:))-numel(find(necrosis+tumor==2))-numel(find(necrosis+edema==2))-numel(find(edema+tumor==2)))    

end
